# Supplementary material for: Lack of evidence for GWAS signals of exfoliation glaucoma working via monogenic loss-of-function mutation in the nearest gene
Source: Hum Mol Genet. 2024 May 20;33(17):1481–94. doi: 10.1093/hmg/ddae088 (PMC13142156; doi:10.1093/hmg/ddae088)
Supplement: Supplemental_File_1_Slit-lamp_data_ddae088 [file supplemental_file_1_slit-lamp_data_ddae088.xlsx]

## Sheet: Inventory
											L=left; R=right; B=both
Mouse ID	Strain-Gene	Variant Colony	Genotype	Sex	Cohort		age slit-lamp young	Mouse ID	Summary	Globe	Cornea	Iris	Lens	Peters	Conjuctiva Assessed?	Conjuctival Protuberance	Among Loxl1 MUT congruent	Among Loxl1 MUT incongruent	Other		Genotype	Age slit-lamp mid	Mouse ID	Summary	Globe	Cornea	Iris	Lens	Peters	Conjuctiva Assessed?	Conjuctival Protuberance	Among Loxl1 MUT congruent	Among Loxl1 MUT incongruent	Other		Genotype	Age slit-lamp old	Mouse ID	Summary	Globe	Cornea	Iris	Lens	Peters	Conjuctiva Assessed?	Conjuctival Protuberance	Loxl1 MUT congruent	Loxl1 MUT incongruent	Other
			(WT=+/+; HET=+/-; MUT=-/-)				(days)														(WT=+/+; HET=+/-; MUT=-/-)	(days)														(WT=+/+; HET=+/-; MUT=-/-)	(days)
									Normal=healthy	empty=normal	empty=normal	empty=normal	empty=normal	empty=absent	Y=specifically assessed	Y=red area detected in at least 1 eye								Normal=healthy	empty=normal	empty=normal	empty=normal	empty=normal	empty=absent	Y=specifically assessed	Y=red area detected in at least 1 eye								Normal=healthy		empty=normal	empty=normal	empty=normal		Y=specifically assessed	Y=red area detected in at least 1 eye
									nd = no data, not imaged			pupil irregular=not round or not central			N=not specifically assessed	empty=absent								nd = no data, not imaged						N=not specifically assessed	empty=absent								nd = no data, not imaged						empty=not specifically assessed	empty=absent
									phen=abnormality present		opacity = mild to severe; band keratopathy					GREEN=broadly congruent with	1 = Loxl1 mut	1= Loxl1 mut						phen=abnormality present		opacity = mild to severe; band keratopathy					GREEN=broadly congruent with								phen=abnormality present		opacity = mild to severe; band keratopathy					GREEN=broadly congruent with
																Loxl1 mut specific	with phenotype	without phenotype													Loxl1 mut specific															Loxl1 mut specific
																YELLLOW=broadly incongruent with															YELLLOW=broadly incongruent with															YELLLOW=broadly incongruent with
																Loxl1 mut specific															Loxl1 mut specific															Loxl1 mut specific
29287	B6-Agpat1	em1: 175-bp deletion	HET	Female	1		32	29287	Normal						N						HET	115	29287	Normal						N						HET		29287	nd
29288	B6-Agpat1	em1: 175-bp deletion	WT	Female	1		32	29288	Normal						N						WT	115	29288	Normal						N						WT		29288	nd
29289	B6-Agpat1	em1: 175-bp deletion	HET	Female	1		32	29289	Normal						N						HET	115	29289	Normal						N						HET		29289	nd
29465	B6-Agpat1	em1: 175-bp deletion	HET	Male	1		38	29465	Normal						N						HET	126	29465	Normal						N						HET		29465	nd
29466	B6-Agpat1	em1: 175-bp deletion	HET	Male	1		38	29466	Normal						N						HET	126	29466	Normal						N						HET		29466	nd
29467	B6-Agpat1	em1: 175-bp deletion	HET	Male	1		38	29467	Normal						N						HET	126	29467	Normal						N						HET		29467	nd
29468	B6-Agpat1	em1: 175-bp deletion	WT	Male	1		38	29468	Normal						N						WT	126	29468	Normal						N						WT		29468	nd
29469	B6-Agpat1	em1: 175-bp deletion	HET	Female	1		38	29469	Normal						N						HET	123	29469	Normal						N						HET		29469	nd
29470	B6-Agpat1	em1: 175-bp deletion	WT	Male	1		38	29470	Normal						N						WT	126	29470	Normal						N						WT		29470	nd
29476	B6-Agpat1	em1: 175-bp deletion	WT	Female	1		38	29476	Normal						N						WT	123	29476	Normal						N						WT		29476	nd
28609	B6-Agpat1	em1: 175-bp deletion	HET	Female	2			28609	nd												HET		28609	nd												HET	380	28609	phen				small opacity B		Y
28610	B6-Agpat1	em1: 175-bp deletion	HET	Female	2			28610	nd												HET		28610	nd												HET	380	28610	phen		opacity B				Y
29006	B6-Agpat1	em1: 175-bp deletion	HET	Female	2			29006	nd												HET		29006	nd												HET	388	29006	Normal						Y
29007	B6-Agpat1	em1: 175-bp deletion	HET	Female	2			29007	nd												HET		29007	nd												HET	388	29007	Normal						Y
29173	B6-Agpat1	em1: 175-bp deletion	HET	Female	2			29173	nd												HET		29173	nd												HET	372	29173	Normal						Y
29409	B6-Cacna1a	em1: 1-bp ins	HET	Male	1		30	29409	Normal						N						HET	113	29409	Normal						N						HET		29409	nd
29410	B6-Cacna1a	em1: 1-bp ins	HET	Male	1		30	29410	Normal						N						HET	113	29410	Normal						N						HET		29410	nd
29411	B6-Cacna1a	em1: 1-bp ins	WT	Male	1		30	29411	Normal						N						WT	113	29411	Normal						N						WT		29411	nd
29478	B6-Cacna1a	em1: 1-bp ins	MUT	Male	1		24	29478	Normal						N						MUT		29478	nd												MUT		29478	nd
29480	B6-Cacna1a	em1: 1-bp ins	MUT	Male	1		24	29480	Normal						N						MUT		29480	nd												MUT		29480	nd
29712	B6-Cacna1a	em1: 1-bp ins	MUT	Male	1			29712	nd												MUT		29712	nd												MUT		29712	nd
29713	B6-Cacna1a	em1: 1-bp ins	MUT	Female	1			29713	nd												MUT		29713	nd												MUT		29713	nd
30534	B6-Cacna1a	em1: 1-bp ins	WT	Female	1		32	30534	Normal						N						WT	117	30534	Normal						N						WT		30534	nd
30535	B6-Cacna1a	em1: 1-bp ins	HET	Female	1		32	30535	Normal						N						HET	117	30535	phen			iris-corneal adhesion L			N						HET		30535	nd
30663	B6-Cacna1a	em1: 1-bp ins	HET	Female	1			30663	nd												HET	125	30663	Normal						N						HET		30663	nd
30664	B6-Cacna1a	em1: 1-bp ins	WT	Female	1			30664	nd												WT	125	30664	Normal						N						WT		30664	nd
30665	B6-Cacna1a	em1: 1-bp ins	WT	Female	1			30665	nd												WT	125	30665	Normal						N						WT		30665	nd
30666	B6-Cacna1a	em1: 1-bp ins	HET	Female	1			30666	nd												HET	125	30666	Normal						N						HET		30666	nd
30667	B6-Cacna1a	em1: 1-bp ins	HET	Female	1			30667	nd												HET	125	30667	phen	no eye R					N						HET		30667	nd
31385	B6-Cacna1a	em1: 1-bp ins	HET	Female	1		39	31385	Normal						N						HET	135	31385	Normal						Y						HET		31385	nd
31386	B6-Cacna1a	em1: 1-bp ins	HET	Female	1		39	31386	Normal						N						HET	135	31386	Normal						Y						HET		31386	nd
32083	B6-Cacna1a	em1: 1-bp ins	WT	Male	1		30	32083	Normal						N						WT	134	32083	Normal						Y						WT		32083	nd
32084	B6-Cacna1a	em1: 1-bp ins	WT	Male	1		30	32084	Normal						N						WT	134	32084	Normal						Y						WT		32084	nd
32085	B6-Cacna1a	em1: 1-bp ins	HET	Male	1		30	32085	Normal						N						HET	134	32085	Normal						Y						HET		32085	nd
32763	B6-Cacna1a	em1: 1-bp ins	HET	Female	2			32763	nd												HET		32763	nd												HET	365	32763	phen				small opacity L		Y
32764	B6-Cacna1a	em1: 1-bp ins	WT	Female	2			32764	nd												WT		32764	nd												WT	365	32764	phen			iris-corneal adhesion L	small opacity B		Y
32765	B6-Cacna1a	em1: 1-bp ins	WT	Female	2			32765	nd												WT		32765	nd												WT	365	32765	phen				small opacity L		Y
32766	B6-Cacna1a	em1: 1-bp ins	HET	Female	2			32766	nd												HET		32766	nd												HET	365	32766	phen				small opacity R		Y
32768	B6-Cacna1a	em1: 1-bp ins	HET	Female	2			32768	nd												HET		32768	nd												HET	365	32768	phen			pupil loop R			Y
33406	B6-Loxl1	em1: 41-bp del	MUT	Male	1		40	33406	phen						Y	B	1				MUT	130	33406	phen						Y	B	1				MUT		33406	nd
33407	B6-Loxl1	em1: 41-bp del	HET	Male	1		40	33407	phen						Y	B					HET	130	33407	Normal						Y						HET		33407	nd
33408	B6-Loxl1	em1: 41-bp del	WT	Male	1		40	33408	Normal						Y						WT	130	33408	phen						Y	B					WT		33408	nd
33409	B6-Loxl1	em1: 41-bp del	MUT	Male	1		40	33409	phen						Y	B	1				MUT	130	33409	phen						Y	B	1				MUT		33409	nd
33410	B6-Loxl1	em1: 41-bp del	WT	Female	1		40	33410	phen						Y	L					WT	126	33410	Normal						Y						WT		33410	nd
33411	B6-Loxl1	em1: 41-bp del	HET	Female	1		40	33411	phen						Y						HET	126	33411	Normal						Y	R					HET		33411	nd
33412	B6-Loxl1	em1: 41-bp del	MUT	Male	1		37	33412	phen						Y	B	1				MUT	129	33412	phen						Y	B	1		Extra exam at 190 days similar to mid time point		MUT		33412	nd
33413	B6-Loxl1	em1: 41-bp del	MUT	Male	1		37	33413	phen						Y	R	1				MUT	129	33413	phen						Y	B	1				MUT		33413	nd
33414	B6-Loxl1	em1: 41-bp del	WT	Male	1		37	33414	Normal						Y						WT	129	33414	phen						Y	L					WT		33414	nd
33415	B6-Loxl1	em1: 41-bp del	HET	Female	1		37	33415	phen			pupil irregular L			Y						HET	129	33415	phen			pupil irregular L			Y	L					HET		33415	nd
33416	B6-Loxl1	em1: 41-bp del	HET	Female	1		37	33416	Normal						Y						HET	129	33416	Normal						Y						HET		33416	nd
33873	B6-Loxl1	em1: 41-bp del	WT	Male	1		36	33873	Normal						Y						WT		33873	nd												WT		33873	nd
33874	B6-Loxl1	em1: 41-bp del	HET	Male	1		36	33874	Normal						Y						HET	113	33874	Normal						Y						HET		33874	nd
33876	B6-Loxl1	em1: 41-bp del	HET	Female	1		36	33876	Normal						Y						HET	113	33876	Normal						Y						HET		33876	nd
33877	B6-Loxl1	em1: 41-bp del	HET	Female	1		36	33877	Normal						Y						HET	113	33877	Normal						Y						HET		33877	nd
33878	B6-Loxl1	em1: 41-bp del	MUT	Female	1		36	33878	phen						Y			1			MUT	113	33878	Normal						Y			1			MUT		33878	nd
34552	B6-Loxl1	em1: 41-bp del	MUT	Female	1		45	34552	phen						Y	B	1				MUT	118	34552	phen						Y	B	1				MUT		34552	nd
34554	B6-Loxl1	em1: 41-bp del	MUT	Female	1		45	34554	phen						Y	L	1				MUT	118	34554	phen						Y	L	1				MUT		34554	nd
34770	B6-Loxl1	em1: 41-bp del	MUT	Male	1		34	34770	phen						Y	L	1				MUT		34770	nd												MUT		34770	nd
34771	B6-Loxl1	em1: 41-bp del	HET	Male	1		34	34771	Normal						Y						HET	112	34771	Normal						Y						HET		34771	nd
34916	B6-Loxl1	em1: 41-bp del	MUT	Female	1		32	34916	phen						Y	L	1				MUT		34916	nd												MUT		34916	nd
34917	B6-Loxl1	em1: 41-bp del	MUT	Female	1		32	34917	Normal						Y			1			MUT		34917	nd												MUT		34917	nd
34919	B6-Loxl1	em1: 41-bp del	MUT	Female	1			34919	nd												MUT		34919	nd												MUT		34919	nd
34921	B6-Loxl1	em1: 41-bp del	MUT	Female	1		32	34921	Normal						Y			1			MUT		34921	nd												MUT		34921	nd
33754	B6-Loxl1	em1: 41-bp del	HET	Female	2			33754	nd												HET		33754	nd												HET	414	33754	Normal						Y
33755	B6-Loxl1	em1: 41-bp del	HET	Female	2			33755	nd												HET		33755	nd												HET	414	33755	phen				small opacity R		Y
31982	B6-Loxl1	em2: 58-bp del	HET	Female	1		37	31982	Normal						N						HET	123	31982	phen						Y	L					HET		31982	nd
31983	B6-Loxl1	em2: 58-bp del	HET	Female	1		37	31983	Normal						N						HET	123	31983	phen						Y	B					HET		31983	nd
31984	B6-Loxl1	em2: 58-bp del	HET	Female	1		37	31984	Normal						N						HET	123	31984	Normal						Y						HET		31984	nd
33039	B6-Loxl1	em2: 58-bp del	HET	Male	1		40	33039	Normal						N						HET		33039	nd												HET		33039	nd
33336	B6-Loxl1	em2: 58-bp del	HET	Male	1		33	33336	Normal						Y						HET		33336	nd												HET		33336	nd
33337	B6-Loxl1	em2: 58-bp del	HET	Male	1		33	33337	Normal						Y						HET		33337	nd												HET		33337	nd
33417	B6-Loxl1	em2: 58-bp del	MUT	Male	1		41	33417	phen						Y	L	1				MUT	84	33417	phen						Y	L	1				MUT		33417	nd
33418	B6-Loxl1	em2: 58-bp del	MUT	Male	1		41	33418	phen						Y	B	1				MUT	84	33418	phen						Y	B	1				MUT		33418	nd
33419	B6-Loxl1	em2: 58-bp del	MUT	Male	1		41	33419	phen						Y	R	1				MUT	84	33419	phen						Y	B	1				MUT		33419	nd
33420	B6-Loxl1	em2: 58-bp del	MUT	Male	1		41	33420	phen						Y	L	1				MUT	84	33420	phen						Y	L	1				MUT		33420	nd
33421	B6-Loxl1	em2: 58-bp del	MUT	Female	1		41	33421	phen						Y	B	1				MUT	127	33421	phen		opacity L				Y	L	1				MUT		33421	nd
33422	B6-Loxl1	em2: 58-bp del	MUT	Female	1		41	33422	phen						Y	L	1				MUT	127	33422	phen						Y	L	1				MUT		33422	nd
33423	B6-Loxl1	em2: 58-bp del	HET	Female	1		41	33423	Normal						Y						HET	127	33423	Normal						Y						HET		33423	nd
33424	B6-Loxl1	em2: 58-bp del	MUT	Female	1		41	33424	phen						Y	B	1				MUT	125	33424	phen						Y	L	1				MUT		33424	nd
33952	B6-Loxl1	em2: 58-bp del	MUT	Female	1			33952	nd												MUT		33952	nd												MUT		33952	nd
33953	B6-Loxl1	em2: 58-bp del	MUT	Female	1			33953	nd												MUT	143	33953	phen						Y	L	1				MUT		33953	nd
34709	B6-Loxl1	em2: 58-bp del	MUT	Female	1			34709	nd												MUT	70	34709	phen						Y	B	1				MUT		34709	nd
34711	B6-Loxl1	em2: 58-bp del	MUT	Female	1			34711	nd												MUT	70	34711	phen						Y	B	1				MUT		34711	nd
34712	B6-Loxl1	em2: 58-bp del	MUT	Female	1			34712	nd												MUT	70	34712	phen						Y	B	1				MUT		34712	nd
33042	B6-Loxl1	em2: 58-bp del	HET	Female	2			33042	nd												HET		33042	nd												HET	377	33042	phen				small opacity R		Y
33043	B6-Loxl1	em2: 58-bp del	HET	Female	2			33043	nd												HET		33043	nd												HET	377	33043	Normal						Y
33045	B6-Loxl1	em2: 58-bp del	HET	Female	2			33045	nd												HET		33045	nd												HET	377	33045	phen				small opacity L		Y
29412	B6-Loxl1	em3: 2-bp ins	HET	Male	1		30	29412	Normal						N						HET	113	29412	Normal						N						HET		29412	nd
29413	B6-Loxl1	em3: 2-bp ins	HET	Female	1		30	29413	Normal						N						HET	113	29413	Normal						N						HET		29413	nd
29414	B6-Loxl1	em3: 2-bp ins	WT	Female	1		30	29414	Normal						N						WT	113	29414	Normal						N						WT		29414	nd
29415	B6-Loxl1	em3: 2-bp ins	MUT	Female	1		30	29415	Normal						N						MUT	113	29415	Normal						N						MUT		29415	nd
29617	B6-Loxl1	em3: 2-bp ins	MUT	Male	1		36	29617	Normal						N						MUT	119	29617	Normal						N						MUT		29617	nd
29621	B6-Loxl1	em3: 2-bp ins	HET	Female	1		36	29621	Normal						N						HET	119	29621	phen		opacity R				N						HET		29621	nd
29623	B6-Loxl1	em3: 2-bp ins	WT	Female	1		36	29623	Normal						N						WT	119	29623	Normal						N						WT		29623	nd
29627	B6-Loxl1	em3: 2-bp ins	MUT	Male	1		31	29627	Normal						N						MUT	99	29627	phen						N				atypical iris vessel R		MUT		29627	nd
30690	B6-Loxl1	em3: 2-bp ins	WT	Female	1		27	30690	Normal						N						WT	127	30690	Normal						N						WT		30690	nd
30691	B6-Loxl1	em3: 2-bp ins	MUT	Female	1		27	30691	Normal						N						MUT	127	30691	phen	inflamed B	opacity L				N				clump cells + blood R		MUT		30691	nd
30702	B6-Loxl1	em3: 2-bp ins	HET	Male	1		28	30702	Normal						N						HET	121	30702	Normal						N						HET		30702	nd
30703	B6-Loxl1	em3: 2-bp ins	MUT	Male	1		28	30703	Normal						N						MUT	121	30703	Normal						N						MUT		30703	nd
30704	B6-Loxl1	em3: 2-bp ins	WT	Male	1		28	30704	Normal						N						WT	121	30704	phen				small opacity R		N						WT		30704	nd
30822	B6-Loxl1	em3: 2-bp ins	MUT	Male	1			30822	nd												MUT	127	30822	Normal						N						MUT		30822	nd
31025	B6-Loxl1	em3: 2-bp ins	MUT	Male	1		36	31025	phen			pupil loop R			N						MUT	127	31025	phen						Y	B	1				MUT		31025	nd
31026	B6-Loxl1	em3: 2-bp ins	WT	Male	1		36	31026	Normal						N						WT	127	31026	phen						Y	R			mouse hard to photo, suspect conjuctiva phenotype was induced		WT		31026	nd
31027	B6-Loxl1	em3: 2-bp ins	MUT	Male	1		39	31027	phen			pupil loop R			N						MUT	127	31027	phen						Y	L	1				MUT		31027	nd
34283	B6-Loxl1	em3: 2-bp ins	MUT	Female	1		41	34283	phen						Y	L	1				MUT	141	34283	phen						Y	B	1				MUT		34283	nd
34285	B6-Loxl1	em3: 2-bp ins	MUT	Female	1		41	34285	phen						Y	B	1				MUT		34285	nd												MUT		34285	nd
34286	B6-Loxl1	em3: 2-bp ins	MUT	Female	1		41	34286	phen						Y	L	1				MUT	119	34286	phen						Y	B	1				MUT		34286	nd
34287	B6-Loxl1	em3: 2-bp ins	WT	Female	1		41	34287	phen						Y	L					WT	119	34287	Normal						Y						WT		34287	nd
34288	B6-Loxl1	em3: 2-bp ins	WT	Female	1		41	34288	Normal						Y						WT	119	34288	WT						Y						WT		34288	nd
29624	B6-Loxl1	em3: 2-bp ins	HET	Female	2			29624	nd												HET		29624	nd												HET		29624	nd
29625	B6-Loxl1	em3: 2-bp ins	HET	Female	2			29625	nd												HET		29625	nd												HET		29625	nd
29873	B6-Loxl1	em3: 2-bp ins	HET	Female	2			29873	nd												HET		29873	nd												HET		29873	nd
33346	B6-Loxl1	em4: 27-bp del + 1-bp del	HET	Male	1		32	33346	Normal						Y						HET	136	33346	phen						Y	L					HET		33346	nd
33350	B6-Loxl1	em4: 27-bp del + 1-bp del	HET	Male	1		36	33350	Normal						Y						HET	140	33350	phen						Y	B					HET		33350	nd
33425	B6-Loxl1	em4: 27-bp del + 1-bp del	HET	Male	1		37	33425	Normal						Y						HET		33425	nd												HET		33425	nd
33428	B6-Loxl1	em4: 27-bp del + 1-bp del	HET	Female	1		37	33428	Normal						Y						HET	129	33428	phen						Y						HET		33428	nd
33429	B6-Loxl1	em4: 27-bp del + 1-bp del	HET	Female	1		37	33429	Normal						Y						HET	129	33429	Normal						Y	B					HET		33429	nd
35525	B6-Loxl1	em4: 27-bp del + 1-bp del	MUT	Female	1		30	35525	phen						Y	L	1				MUT		33525	nd												MUT		33525	nd
35526	B6-Loxl1	em4: 27-bp del + 1-bp del	WT	Female	1		30	35526	Normal						Y						WT	131	33526	nd												WT		33526	nd
35528	B6-Loxl1	em4: 27-bp del + 1-bp del	MUT	Female	1		30	35528	phen						Y	L	1				MUT		33528	nd												MUT		33528	nd
32485	B6-Loxl1	em5: 39-bp del + 8-bp del	HET	Female	1		42	32485	Normal						N						HET	105	32485	Normal						Y						HET		32485	nd
32486	B6-Loxl1	em5: 39-bp del + 8-bp del	MUT	Female	1		42	32486	Normal						N						MUT	105	32486	phen						Y	B	1				MUT		32486	nd
32488	B6-Loxl1	em5: 39-bp del + 8-bp del	MUT	Male	1		38	32488	Normal						N						MUT	138	32488	phen						Y	B	1				MUT		32488	nd
32489	B6-Loxl1	em5: 39-bp del + 8-bp del	HET	Female	1		47	32489	Normal						N						HET	110	32489	Normal						Y						HET		32489	nd
32490	B6-Loxl1	em5: 39-bp del + 8-bp del	MUT	Female	1		47	32490	Normal						N						MUT	110	32490	phen						Y	B	1				MUT		32490	nd
33034	B6-Loxl1	em5: 39-bp del + 8-bp del	HET	Male	1		39	33034	Normal						Y						HET	124	33034	Normal						Y						HET		33034	nd
33035	B6-Loxl1	em5: 39-bp del + 8-bp del	HET	Male	1		39	33035	Normal						Y						HET	124	33035	Normal						Y						HET		33035	nd
33036	B6-Loxl1	em5: 39-bp del + 8-bp del	MUT	Female	1		39	33036	phen						Y	B	1				MUT	82	33036	phen						Y	B	1				MUT		33036	nd
33037	B6-Loxl1	em5: 39-bp del + 8-bp del	MUT	Female	1		39	33037	phen						Y	L	1				MUT	82	33037	phen				large opacity R		Y	B	1				MUT		33037	nd
33038	B6-Loxl1	em5: 39-bp del + 8-bp del	HET	Female	1		39	33038	phen						Y	B					HET	82	33038	phen						Y	R					HET		33038	nd
33344	B6-Loxl1	em5: 39-bp del + 8-bp del	HET	Male	1		32	33344	Normal						Y						HET	136	33344	Normal						Y						HET		33344	nd
33345	B6-Loxl1	em5: 39-bp del + 8-bp del	HET	Male	1		32	33345	Normal						Y						HET	136	33345	Normal						Y						HET		33345	nd
33984	B6-Loxl1	em5: 39-bp del + 8-bp del	MUT	Female	2			33984	nd												MUT		33984	nd												MUT		33984	nd
34511	B6-Loxl1	em5: 39-bp del + 8-bp del	MUT	Female	1			34511	nd												MUT	96	34511	phen						Y	B	1				MUT		34511	nd
34718	B6-Loxl1	em5: 39-bp del + 8-bp del	MUT	Female	1			34718	nd												MUT	70	34718	nd						Y	B	1				MUT		34718	nd
34721	B6-Loxl1	em5: 39-bp del + 8-bp del	MUT	Female	1			34721	nd												MUT	70	34721	nd						Y	B	1				MUT		34721	nd
34841	B6-Loxl1	em5: 39-bp del + 8-bp del	WT	Male	1		41	34841	Normal						Y						WT	140	34841	Normal						Y						WT		34841	nd
34842	B6-Loxl1	em5: 39-bp del + 8-bp del	MUT	Male	1			34842	nd												MUT		34842	nd												MUT		34842	nd
35513	B6-Loxl1	em5: 39-bp del + 8-bp del	MUT	Male	1		28	35513	phen						Y	L	1				MUT		35513	nd												MUT		35513	nd
33347	B6-Loxl1	em5: 39-bp del + 8-bp del	HET	Female	2			33347	nd												HET		33347	nd												HET	369	33347	Normal						Y
33348	B6-Loxl1	em5: 39-bp del + 8-bp del	HET	Female	2			33348	nd												HET		33348	nd												HET	369	33348	phen				small opacity R		Y
33349	B6-Loxl1	em5: 39-bp del + 8-bp del	HET	Female	2			33349	nd												HET		33349	nd												HET	369	33349	Normal						Y
33353	B6-Loxl1	em5: 39-bp del + 8-bp del	HET	Female	2			33353	nd												HET		33353	nd												HET	373	33353	phen			pupil irregular R			Y				white strands to cornea R
33354	B6-Loxl1	em5: 39-bp del + 8-bp del	HET	Female	2			33354	nd												HET		33354	nd												HET	373	33354	Normal						Y
29613	B6-Rbms3	em1: 13-bp del	MUT	Male	1		32	29613	Normal						N						MUT	127	29613	Normal						N						MUT		29613	nd
29614	B6-Rbms3	em1: 13-bp del	WT	Male	1		32	29614	Normal						N						WT	127	29614	Normal						N						WT		29614	nd
29615	B6-Rbms3	em1: 13-bp del	HET	Male	1		32	29615	Normal						N						HET	127	29615	Normal						N						HET		29615	nd
29616	B6-Rbms3	em1: 13-bp del	HET	Male	1		32	29616	Normal						N						HET	127	29616	Normal						N						HET		29616	nd
29780	B6-Rbms3	em1: 13-bp del	WT	Female	1		30	29780	Normal						N						WT	120	29780	Normal						N						WT		29780	nd
29781	B6-Rbms3	em1: 13-bp del	WT	Female	1		30	29781	Normal						N						WT	120	29781	Normal						N						WT		29781	nd
29782	B6-Rbms3	em1: 13-bp del	HET	Female	1		30	29782	Normal						N						HET	120	29782	Normal						N						HET		29782	nd
30482	B6-Rbms3	em1: 13-bp del	HET	Male	1		34	30482	phen			iris-corneal adhesion R			N						HET	120	30482	phen			small iris corneal adhesion R			N						HET		30482	nd
30483	B6-Rbms3	em1: 13-bp del	MUT	Male	1		34	30483	phen	microphthalmia R					N						MUT	120	30483	Normal						N						MUT		30483	nd
30484	B6-Rbms3	em1: 13-bp del	HET	Male	1		34	30484	phen		opacity R				N						HET	120	30484	phen		opacity R				N						HET		30484	nd
30485	B6-Rbms3	em1: 13-bp del	WT	Female	1		34	30485	phen			pupil loop L			N						WT	120	30485	Normal						N						WT		30485	nd
30486	B6-Rbms3	em1: 13-bp del	MUT	Female	1		34	30486	Normal						N						MUT	120	30486	Normal						N						MUT		30486	nd
30487	B6-Rbms3	em1: 13-bp del	MUT	Female	1		34	30487	Normal						N						MUT	120	30487	Normal						N						MUT		30487	nd
30488	B6-Rbms3	em1: 13-bp del	WT	Female	1		34	30488	Normal						N						WT	120	30488	Normal						N						WT		30488	nd
30489	B6-Rbms3	em1: 13-bp del	WT	Male	1		30	30489	Normal						N						WT	123	30489	Normal						N						WT		30489	nd
30491	B6-Rbms3	em1: 13-bp del	MUT	Male	1		30	30491	Normal						N						MUT	123	30491	Normal						N						MUT		30491	nd
30492	B6-Rbms3	em1: 13-bp del	WT	Male	1		30	30492	phen					R	N						WT	123	30492	phen					R	N						WT		30492	nd
30900	B6-Rbms3	em1: 13-bp del	HET	Female	1		37	30900	Normal						N						HET	119	30900	Normal						N						HET		30900	nd
30901	B6-Rbms3	em1: 13-bp del	WT	Female	1		47	30901	phen			pupil irregular B			N				white strand deep L		WT	119	30901	phen			pupil not round B; white strands L			N						WT		30901	nd
30902	B6-Rbms3	em1: 13-bp del	HET	Female	1		37	30902	phen					R	N						HET	119	30902	phen					R	N						HET		30902	nd
31032	B6-Rbms3	em1: 13-bp del	MUT	Male	1		39	31032	Normal						N						MUT	127	31032	Normal						N						MUT		31032	nd
31033	B6-Rbms3	em1: 13-bp del	WT	Male	1		39	31033	phen			pupil irregular L			N				white strand deep L		WT	127	31033	phen			pupil open L; white strands L			N						WT		31033	nd
34304	B6-Rbms3	em1: 13-bp del	MUT	Female	1		35	34304	Normal						Y						MUT	134	34304	Normal						Y						MUT		34304	nd
34305	B6-Rbms3	em1: 13-bp del	MUT	Female	1		35	34305	phen					R	Y						MUT	134	34305	phen					R	Y						MUT		34305	nd
30935	B6-Rbms3	em1: 13-bp del	HET	Female	2			30935	nd												HET		30935	nd												HET	364	30935	phen				small opacity R		Y
31447	B6-Rbms3	em1: 13-bp del	HET	Female	2			31447	nd												HET		31447	nd												HET	386	31447	phen				small opacity B		Y
31814	B6-Rbms3	em1: 13-bp del	HET	Female	2			31814	nd												HET		31814	nd												HET	371	31814	phen				small opacity B		Y
31815	B6-Rbms3	em1: 13-bp del	HET	Female	2			31815	nd												HET		31815	nd												HET	371	31815	phen				small opacity L		Y
31816	B6-Rbms3	em1: 13-bp del	HET	Female	2			31816	nd												HET		31816	nd												HET	371	31816	Normal						Y
30073	B6-Tlcd5	em1: 1-bp ins + 11-bp del	WT	Male	1		31	30073	Normal						N						WT	122	30073	Normal						N						WT		30073	nd
30074	B6-Tlcd5	em1: 1-bp ins + 11-bp del	HET	Male	1		31	30074	Normal						N						HET	122	30074	Normal						N						HET		30074	nd
30075	B6-Tlcd5	em1: 1-bp ins + 11-bp del	HET	Female	1		31	30075	Normal						N						HET	122	30075	Normal						N						HET		30075	nd
30076	B6-Tlcd5	em1: 1-bp ins + 11-bp del	WT	Female	1		31	30076	Normal						N						WT	122	30076	Normal						N						WT		30076	nd
30988	B6-Tlcd5	em1: 1-bp ins + 11-bp del	HET	Male	1		31	30988	Normal						N						HET	121	30988	Normal						N						HET		30988	nd
30989	B6-Tlcd5	em1: 1-bp ins + 11-bp del	WT	Male	1		31	30989	Normal						N						WT	121	30989	Normal						N						WT		30989	nd
31439	B6-Tlcd5	em1: 1-bp ins + 11-bp del	HET	Female	1		40	31439	Normal						N						HET	136	31439	Normal						Y						HET		31439	nd
31440	B6-Tlcd5	em1: 1-bp ins + 11-bp del	WT	Female	1		40	31440	Normal						N						WT	136	31440	Normal						Y						WT		31440	nd
31441	B6-Tlcd5	em1: 1-bp ins + 11-bp del	MUT	Female	1		40	31441	Normal						N						MUT	136	31441	Normal						Y						MUT		31441	nd
31442	B6-Tlcd5	em1: 1-bp ins + 11-bp del	HET	Female	1		40	31442	Normal						N						HET	136	31442	Normal						Y						HET		31442	nd
31443	B6-Tlcd5	em1: 1-bp ins + 11-bp del	MUT	Female	1		40	31443	Normal						N						MUT	136	31443	Normal						Y						MUT		31443	nd
31808	B6-Tlcd5	em1: 1-bp ins + 11-bp del	HET	Male	1		36	31808	Normal						N						HET	127	31808	Normal						Y						HET		31808	nd
31809	B6-Tlcd5	em1: 1-bp ins + 11-bp del	HET	Male	1		36	31809	Normal						N						HET	127	31809	Normal						Y						HET		31809	nd
32324	B6-Tlcd5	em1: 1-bp ins + 11-bp del	MUT	Male	1		37	32324	Normal						N						MUT	142	32324	Normal						Y						MUT		32324	nd
32325	B6-Tlcd5	em1: 1-bp ins + 11-bp del	WT	Male	1		37	32325	Normal						N						WT	142	32325	Normal						Y						WT		32325	nd
32326	B6-Tlcd5	em1: 1-bp ins + 11-bp del	HET	Male	1		37	32326	Normal						N						HET	142	32326	Normal						Y						HET		32326	nd
32934	B6-Tlcd5	em1: 1-bp ins + 11-bp del	WT	Male	1		32	32934	Normal						N						WT	131	32934	Normal						Y						WT		32934	nd
32935	B6-Tlcd5	em1: 1-bp ins + 11-bp del	MUT	Male	1		32	32935	Normal						N						MUT	131	32935	Normal						Y						MUT		32935	nd
32936	B6-Tlcd5	em1: 1-bp ins + 11-bp del	MUT	Male	1		32	32936	Normal						N						MUT	131	32936	Normal						Y						MUT		32936	nd
33067	B6-Tlcd5	em1: 1-bp ins + 11-bp del	WT	Female	1		34	33067	Normal						N						WT	127	33067	Normal						Y						WT		33067	nd
33068	B6-Tlcd5	em1: 1-bp ins + 11-bp del	WT	Female	1		34	33068	Normal						N						WT	127	33068	Normal						Y						WT		33068	nd
33070	B6-Tlcd5	em1: 1-bp ins + 11-bp del	MUT	Female	1		34	33070	Normal						N						MUT	127	33070	Normal						Y						MUT		33070	nd
33405	B6-Tlcd5	em1: 1-bp ins + 11-bp del	MUT	Female	1		41	33405	Normal						Y						MUT	127	33405	Normal						Y						MUT		33405	nd
31804	B6-Tlcd5	em1: 1-bp ins + 11-bp del	HET	Female	2			31804	nd												HET		31804	nd												HET	374	31804	Normal						Y
31805	B6-Tlcd5	em1: 1-bp ins + 11-bp del	HET	Female	2			31805	nd												HET		31805	nd												HET	374	31805	Normal						Y
32030	B6-Tlcd5	em1: 1-bp ins + 11-bp del	HET	Female	2			32030	nd												HET		32030	nd												HET	364	32030	Normal						Y
34168	B6-Tlcd5	em1: 1-bp ins + 11-bp del	MUT	Female	2			34168	nd												MUT		34168	nd												MUT	386	34168	Normal						Y
34169	B6-Tlcd5	em1: 1-bp ins + 11-bp del	MUT	Female	2			34169	nd												MUT		34169	nd												MUT	386	34169	Normal						Y
34170	B6-Tlcd5	em1: 1-bp ins + 11-bp del	MUT	Female	2			34170	nd												MUT		34170	nd												MUT	386	34170	Normal						Y
34171	B6-Tlcd5	em1: 1-bp ins + 11-bp del	MUT	Female	2			34171	nd												MUT		34171	nd												MUT	386	34171	Normal						Y
34172	B6-Tlcd5	em1: 1-bp ins + 11-bp del	MUT	Female	2			34172	nd												MUT		34172	nd												MUT	386	34172	Normal						Y
30088	B6-Sema6a	em1: 1-bp ins	HET	Female	1		30	30088	Normal						N						HET	126	30088	phen			pupil slightly not round R			N						HET		30088	nd
30096	B6-Sema6a	em1: 1-bp ins	WT	Male	1		32	30096	Normal						N						WT	125	30096	Normal						N						WT		30096	nd
30097	B6-Sema6a	em1: 1-bp ins	HET	Male	1		32	30097	Normal						N						HET	125	30097	Normal						N						HET		30097	nd
30099	B6-Sema6a	em1: 1-bp ins	HET	Female	1		32	30099	Normal						N						HET	127	30099	Normal						N						HET		30099	nd
30100	B6-Sema6a	em1: 1-bp ins	WT	Female	1		32	30100	phen					R	N						WT	127	30100	phen		opacity R		large opacity R	R	N				probably Peters that became unfused R		WT		30100	nd
30101	B6-Sema6a	em1: 1-bp ins	WT	Female	1		32	30101	phen					L	N						WT	127	30101	phen					L	N						WT		30101	nd
30109	B6-Sema6a	em1: 1-bp ins	HET	Male	1		39	30109	Normal						N						HET	131	30109	Normal						N						HET		30109	nd
30110	B6-Sema6a	em1: 1-bp ins	HET	Male	1		39	30110	Normal						N						HET	131	30110	Normal						N						HET		30110	nd
30112	B6-Sema6a	em1: 1-bp ins	HET	Male	1		39	30112	Normal						N						HET	131	30112	Normal						N						HET		30112	nd
30113	B6-Sema6a	em1: 1-bp ins	HET	Female	1		35	30113	Normal						N						HET	126	30113	Normal						N						HET		30113	nd
30114	B6-Sema6a	em1: 1-bp ins	WT	Female	1		35	30114	Normal						N						WT	126	30114	Normal						N						WT		30114	nd
34011	B6-Sema6a	em1: 1-bp ins	MUT	Male	1		36	34011	Normal						Y						MUT		34011	nd												MUT		34011	nd
34012	B6-Sema6a	em1: 1-bp ins	MUT	Female	1		36	34012	Normal						Y						MUT	122	34012	Normal						Y						MUT		34012	nd
34014	B6-Sema6a	em1: 1-bp ins	MUT	Female	1		36	34014	Normal						Y						MUT	122	34014	Normal						Y						MUT		34014	nd
34933	B6-Sema6a	em1: 1-bp ins	MUT	Male	1		32	34933	Normal						Y						MUT	123	34933	Normal						Y						MUT		34933	nd
34934	B6-Sema6a	em1: 1-bp ins	HET	Male	1		32	34934	Normal						Y						HET	123	34934	phen		opacity L				Y	B			mouse hard to photo, suspect conjuctiva phenotype was induced		HET		34934	nd
34939	B6-Sema6a	em1: 1-bp ins	WT	Female	1		58	34939	Normal						Y						WT	136	34939	Normal						Y						WT		34939	nd
34941	B6-Sema6a	em1: 1-bp ins	MUT	Female	1		58	34941	Normal						Y						MUT	136	34941	Normal						Y						MUT		34941	nd
35094	B6-Sema6a	em1: 1-bp ins	MUT	Male	1		48	35094	Normal						Y						MUT	139	35094	Normal						Y						MUT		35094	nd
35096	B6-Sema6a	em1: 1-bp ins	MUT	Male	1		48	35096	Normal						Y						MUT	139	35096	Normal						Y						MUT		35096	nd
30103	B6-Sema6a	em1: 1-bp ins	HET	Female	2			30103	nd												HET		30103	nd												HET	379	30103	phen	anophthalmia R					Y
30104	B6-Sema6a	em1: 1-bp ins	HET	Female	2			30104	nd												HET		30104	nd												HET	379	30104	Normal						Y
30105	B6-Sema6a	em1: 1-bp ins	HET	Female	2			30105	nd												HET		30105	nd												HET	379	30105	Normal						Y
30648	B6-Sema6a	em1: 1-bp ins	HET	Female	2			30648	nd												HET		30648	nd												HET	384	30648	phen				small opacity L		Y
30932	B6-Sema6a	em1: 1-bp ins	HET	Female	2			30932	nd												HET		30932	nd												HET	365	30932	phen				small opacity R		Y
30107	B6-Sema6a	em2: 20-bp del	HET	Female	1		35	30107	Normal						N						HET	126	30107	Normal						N						HET		30107	nd
30108	B6-Sema6a	em2: 20-bp del	HET	Female	1		35	30108	Normal						N						HET	126	30108	Normal						N						HET		30108	nd
30538	B6-Sema6a	em2: 20-bp del	HET	Female	1		30	30538	Normal						N						HET	121	30538	Normal						N						HET		30538	nd
30636	B6-Sema6a	em2: 20-bp del	HET	Male	1		29	30636	Normal						N						HET	120	30636	Normal						N						HET		30636	nd
31009	B6-Sema6a	em2: 20-bp del	HET	Male	1		37	31009	phen			pupil loop R			N						HET		31009	nd												HET		31009	nd
31010	B6-Sema6a	em2: 20-bp del	WT	Male	1		37	31010	Normal						N						WT		31010	nd												WT		31010	nd
31151	B6-Sema6a	em2: 20-bp del	HET	Male	1			31151	nd												HET	126	31151	Normal						N						HET		31151	nd
31152	B6-Sema6a	em2: 20-bp del	MUT	Male	1			31152	nd												MUT	126	31152	Normal						Y						MUT		31152	nd
31153	B6-Sema6a	em2: 20-bp del	HET	Male	1			31153	nd												HET	126	31153	Normal						Y						HET		31153	nd
31154	B6-Sema6a	em2: 20-bp del	WT	Male	1			31154	nd												WT	126	31154	Normal						Y						WT		31154	nd
31155	B6-Sema6a	em2: 20-bp del	HET	Female	1			31155	nd												HET	124	31155	Normal						Y						HET		31155	nd
31156	B6-Sema6a	em2: 20-bp del	MUT	Female	1			31156	nd												MUT	124	31156	Normal						Y						MUT		31156	nd
32045	B6-Sema6a	em2: 20-bp del	WT	Male	1		31	32045	phen					R	N						WT	135	32045	phen					R	Y						WT		32045	nd
32046	B6-Sema6a	em2: 20-bp del	MUT	Male	1		31	32046	Normal						N						MUT	135	32046	Normal						Y						MUT		32046	nd
33853	B6-Sema6a	em2: 20-bp del	MUT	Male	1		41	33853	Normal						Y						MUT	127	33853	Normal						Y						MUT		33853	nd
33854	B6-Sema6a	em2: 20-bp del	WT	Male	1		41	33854	phen						Y	R					WT	127	33854	Normal						Y						WT		33854	nd
34881	B6-Sema6a	em2: 20-bp del	HET	Female	1		39	34881	Normal						Y						HET	130	34881	Normal						Y						HET		34881	nd
34882	B6-Sema6a	em2: 20-bp del	MUT	Female	1		39	34882	Normal						Y						MUT	130	34882	Normal						Y						MUT		34882	nd
35267	B6-Sema6a	em2: 20-bp del	MUT	Female	1		44	35267	Normal						Y						MUT	127	35267	Normal						Y						MUT		35267	nd
35269	B6-Sema6a	em2: 20-bp del	WT	Female	1		44	35269	Normal						Y						WT	127	35269	Normal						Y						WT		35269	nd
29244	B6-Sema6a	em2: 20-bp del	HET	Female	2			29244	nd												HET		29244	nd												HET	371	29244	phen				small opacity L		Y
29245	B6-Sema6a	em2: 20-bp del	HET	Female	2			29245	nd												HET		29245	nd												HET	371	29245	phen				small opacity B		Y
29246	B6-Sema6a	em2: 20-bp del	HET	Female	2			29246	nd												HET		29246	nd												HET	371	29246	Normal						Y
29302	B6-Sema6a	em3: 12-bp del	MUT	Male	1		32	29302	Normal						N						MUT	115	29302	Normal						N						MUT		29302	nd
29303	B6-Sema6a	em3: 12-bp del	HET	Male	1		32	29303	Normal						N						HET	115	29303	Normal						N						HET		29303	nd
30449	B6-Sema6a	em3: 12-bp del	MUT	Female	1		35	30449	phen	microphthalmia L				R	N						MUT	119	30449	phen	microphthalmia L	opacity B	iris corneal adhesion R			N						MUT		30449	nd
30450	B6-Sema6a	em3: 12-bp del	MUT	Female	1		35	30450	phen			pupil irregular L			N						MUT	119	30450	phen			tear shaped pupil L			N						MUT		30450	nd
30451	B6-Sema6a	em3: 12-bp del	WT	Female	1		35	30451	Normal						N						WT	119	30451	Normal						N						WT		30451	nd
30453	B6-Sema6a	em3: 12-bp del	WT	Female	1		35	30453	Normal						N						WT	119	30453	Normal						N						WT		30453	nd
30460	B6-Sema6a	em3: 12-bp del	HET	Female	1		33	30460	Normal						N						HET	118	30460	phen			L pupil irreg			N						HET		30460	nd
30461	B6-Sema6a	em3: 12-bp del	MUT	Female	1		33	30461	Normal						N						MUT	118	30461	Normal						N						MUT		30461	nd
30462	B6-Sema6a	em3: 12-bp del	WT	Female	1		33	30462	Normal						N						WT	118	30462	Normal						N						WT		30462	nd
30463	B6-Sema6a	em3: 12-bp del	HET	Female	1		33	30463	Normal						N						HET	118	30463	Normal						N						HET		30463	nd
30464	B6-Sema6a	em3: 12-bp del	MUT	Female	1		33	30464	Normal						N						MUT	118	30464	Normal						N						MUT		30464	nd
30465	B6-Sema6a	em3: 12-bp del	HET	Female	1		33	30465	Normal						N						HET	118	30465	Normal						N						HET		30465	nd
30949	B6-Sema6a	em3: 12-bp del	WT	Male	1		33	30949	Normal						N						WT	123	30949	Normal						N						WT		30949	nd
30950	B6-Sema6a	em3: 12-bp del	HET	Male	1		33	30950	Normal						N						HET	123	30950	Normal						N						HET		30950	nd
30951	B6-Sema6a	em3: 12-bp del	HET	Male	1		33	30951	Normal						N						HET	123	30951	Normal						N						HET		30951	nd
32032	B6-Sema6a	em3: 12-bp del	MUT	Male	1		33	32032	Normal						N						MUT	144	32032	phen						Y	B					MUT		32032	nd
32035	B6-Sema6a	em3: 12-bp del	MUT	Male	1		33	32035	Normal						N						MUT	144	32035	phen						Y	L					MUT		32035	nd
31716	B6-Sema6a	em3: 12-bp del	HET	Female	2			31716	nd												HET		31716	nd												HET	392	31716	phen				small opacity B		Y
31717	B6-Sema6a	em3: 12-bp del	HET	Female	2			31717	nd												HET		31717	nd												HET	392	31717	phen				small opacity B		Y
31718	B6-Sema6a	em3: 12-bp del	HET	Female	2			31718	nd												HET		31718	nd												HET	392	31718	phen				small opacity B		Y	B
31719	B6-Sema6a	em3: 12-bp del	HET	Female	2			31719	nd												HET		31719	nd												HET	392	31719	Normal						Y				pupil notch extra large B
31720	B6-Sema6a	em3: 12-bp del	MUT	Female	2			31720	nd												MUT		31720	nd												MUT	392	31720	Normal						Y
34212	B6-Sema6a	em3: 12-bp del	MUT	Female	2			34212	nd												MUT		34212	nd												MUT	384	34212	Normal						Y
34213	B6-Sema6a	em3: 12-bp del	MUT	Female	2			34213	nd												MUT		34213	nd												MUT	384	34213	Normal						Y
34215	B6-Sema6a	em3: 12-bp del	MUT	Female	2			34215	nd												MUT		34215	nd												MUT	384	34215	Normal						Y
			Slit-lamp				Young														Slit-lamp	Mid														Slit-lamp	Old
			Slit-lamp exams young (eyes)				400														Slit-lamp exams mid (eyes)	402														Slit-lamp exams old (eyes)	98
			Normal (mice)						152												Normal (mice)			137												Normal (mice)			25
			phen (mice)						48												phen (mice)			60												phen (mice)			24
			nd (mice)						77												nd (mice)			79												nd (mice)			228
			micro- / anophthalmia L							1											micro- / anophthalmia L				1											micro- / anophthalmia L				0
			micro- / anophthalmia R							1											micro- / anophthalmia R				0											micro- / anophthalmia R				1
			micro- / anophthalmia B							0											micro- / anophthalmia B				0											micro- / anophthalmia B				0
			corneal opacity L								0										corneal opacity L					3										corneal opacity L					0
			corneal opacity R								1										corneal opacity R					3										corneal opacity R					0
			corneal opacity B								0										corneal opacity B					1										corneal opacity B					1
			pupil irregular L									2									pupil irregular L						1									pupil irregular L						0
			pupil irregular R									0									pupil irregular R						0									pupil irregular R						1
			pupil irregular B									1									pupil irregular B						0									pupil irregular B						0
			pupil loop L									1									pupil loop L						0									pupil loop L						0
			pupil loop R									3									pupil loop R						0									pupil loop R						1
			pupil loop B									0									pupil loop B						0									pupil loop B						0
			iris-corneal adhesion L									0									iris-corneal adhesion L						1									iris-corneal adhesion L						1
			iris-corneal adhesion R									1									iris-corneal adhesion R						0									iris-corneal adhesion R						0
			iris-corneal adhesion B									0									iris-corneal adhesion B						0									iris-corneal adhesion B						0
			small opacity L only										0								small opacity L only							0								small opacity L only							6
			small opacity R only										0								small opacity R only							1								small opacity R only							6
			small opacity B										0								small opacity B							0								small opacity B							8
			large opacity L only										0								large opacity L only							0								large opacity L							0
			large opacity R only										0								large opacity R only							2								large opacity R							0
			large opacity B										0								large opacity B							0								large opacity B							0
			Peters L											1							Peters L								1							Peters L								0
			Peters R											6							Peters R								5							Peters R								0
			Peters B											0							Peters B								0							Peters B								0
			Conjuctiva Assessed (mice)												73						Conjuctiva Assessed (mice)									107						Conjuctiva Assessed (mice)									49
			Conjuctiva Protuberance L													14					Conjuctiva Protuberance L										13					Conjuctiva Protuberance L										0
			Conjuctiva Protuberance R													3					Conjuctiva Protuberance R										3					Conjuctiva Protuberance R										0
			Conjuctiva Protuberance B													11					Conjuctiva Protuberance B										27					Conjuctiva Protuberance B										1
			Loxl1 MUT mice congruent (em1-5)														23				Loxl1 MUT mice congruent (em1-5)											29				Loxl1 MUT mice congruent (em1-5)											0
			Loxl1 MUT mice incongruent (em1-5)															3			Loxl1 MUT mice incongruent (em1-5)												1			Loxl1 MUT mice incongruent (em1-5)												0
