# Supplementary material for: Lack of evidence for GWAS signals of exfoliation glaucoma working via monogenic loss-of-function mutation in the nearest gene
Source: Hum Mol Genet. 2024 May 20;33(17):1481–94. doi: 10.1093/hmg/ddae088 (PMC13142156; doi:10.1093/hmg/ddae088)
Supplement: Supplemental_File_3_Individual_SD-OCT_data_ddae088 [file supplemental_file_3_individual_sd-oct_data_ddae088.xlsx]

## Sheet: Agpat1
All measurements in mm
DOB = Date of Birth
OCT = Optical Coherence Tomography
OS = Left Eye
OD = Right Eye
OU = Both Eyes
Avg = Average
SD = Standard Deviation
RGCC = Retinal Ganglion Cell Complex
CCT = Central Corneal Thickness
Str = Corneal Stroma
Epi = Corneal Epithelium
ACD = Anterior Chamber Depth
Retinal Thickness
Animal ID	Strain	Sex	Allele	DOB	OCT Date	Age @ OCT	OS1	OS2	OS3	OS4	OD1	OD2	OD3	OD4	OU Avg	OU SD
29287	B6-Agpat1	Female	Het 175bp-del	2019-10-11	2019-11-13	5w0d	0.214	0.219	0.211	0.208	0.205	0.211	0.206	0.209	0.210375	0.0045336
29289	B6-Agpat1	Female	Het 175bp-del	2019-10-11	2019-11-13	5w0d	0.218	0.213	0.219	0.218	0.224	0.223	0.214	0.218	0.218375	0.00381491
29469	B6-Agpat1	Female	Het 175bp-del	2019-10-28	2019-12-10	6w1d	0.206	0.208	0.209	0.211	0.204	0.211	0.204	0.204	0.207125	0.00304432
29288	B6-Agpat1	Female	WT	2019-10-11	2019-11-13	5w0d	0.197	0.201	0.21	0.208	0.213	0.214	0.209	0.208	0.2075	0.00578174
29476	B6-Agpat1	Female	WT	2019-10-28	2019-12-10	6w1d	0.209	0.209	0.211	0.21	0.214	0.218	0.211	0.204	0.21075	0.00406202
29465	B6-Agpat1	Male	Het 175bp-del	2019-10-28	2019-12-10	6w1d	0.208	0.213	0.211	0.208	0.211	0.211	0.208	0.209	0.209875	0.00188509
29466	B6-Agpat1	Male	Het 175bp-del	2019-10-28	2019-12-10	6w1d	0.204	0.211	0.211	0.211	0.211	0.213	0.211	0.207	0.209875	0.00290012
29467	B6-Agpat1	Male	Het 175bp-del	2019-10-28	2019-12-10	6w1d	0.208	0.209	0.209	0.212	0.214	0.214	0.214	0.205	0.210625	0.00337797
29468	B6-Agpat1	Male	WT	2019-10-28	2019-12-10	6w1d	0.211	0.213	0.216	0.214	0.209	0.216	0.213	0.208	0.2125	0.0029761
29470	B6-Agpat1	Male	WT	2019-10-28	2019-12-10	6w1d	0.203	0.204	0.206	0.207	0.201	0.203	0.208	0.207	0.204875	0.00247487
29287	B6-Agpat1	Female	Het 175bp-del	2019-10-11	2020-02-11	4m	0.208	0.208	0.211	0.213	0.214	0.213	0.21	0.206	0.210375	0.00287539
29289	B6-Agpat1	Female	Het 175bp-del	2019-10-11	2020-02-11	4m	0.211	0.216	0.223	0.221	0.219	0.222	0.22	0.214	0.21825	0.00420034
29469	B6-Agpat1	Female	Het 175bp-del	2019-10-28	2020-03-20	5m	0.198	0.204	0.206	0.206	0.21	0.21	0.212	0.204	0.20625	0.00446414
29288	B6-Agpat1	Female	WT	2019-10-11	2020-02-11	4m	0.196	0.203	0.206	0.204	0.209	0.211	0.206	0.203	0.20475	0.00452769
29476	B6-Agpat1	Female	WT	2019-10-28	2020-03-20	5m	0.206	0.205	0.214	0.21	0.212	0.214	0.214	0.208	0.210375	0.00370087
29465	B6-Agpat1	Male	Het 175bp-del	2019-10-28	2020-03-23	5m	0.21	0.208	0.206	0.214	0.216	0.216	0.21	0.208	0.211	0.0038545
29466	B6-Agpat1	Male	Het 175bp-del	2019-10-28	2020-03-23	5m	0.206	0.21	0.21	0.208	0.214	0.216	0.212	0.208	0.2105	0.00333809
29467	B6-Agpat1	Male	Het 175bp-del	2019-10-28	2020-03-23	5m	0.21	0.212	0.212	0.216	0.222	0.22	0.21	0.206	0.2135	0.00542481
29468	B6-Agpat1	Male	WT	2019-10-28	2020-03-23	5m	0.204	0.206	0.212	0.21	0.216	0.216	0.212	0.208	0.2105	0.00437526
29470	B6-Agpat1	Male	WT	2019-10-28	2020-03-23	5m	0.206	0.214	0.212	0.208	0.204	0.212	0.212	0.208	0.2095	0.0035051
28609	B6-Agpat1	Female	Het 175bp-del	2019-08-19	2020-09-11	1y1m	0.204	0.209	0.207	0.209	0.21	0.209	0.21	0.202	0.2075	0.0029761
28610	B6-Agpat1	Female	Het 175bp-del	2019-08-19	2020-09-11	1y1m	0.207	0.21	0.209	0.212	0.199	0.204	0.204	0.202	0.205875	0.00438952
29006	B6-Agpat1	Female	Het 175bp-del	2019-09-14	2020-10-09	1y	0.209	0.206	0.208	0.213	0.211	0.209	0.206	0.201	0.207875	0.00364251
29007	B6-Agpat1	Female	Het 175bp-del	2019-09-14	2020-10-09	1y	0.203	0.204	0.209	0.208	0.205	0.208	0.204	0.204	0.205625	0.00232609
29173	B6-Agpat1	Female	Het 175bp-del	2019-09-30	2020-10-09	11.5m	0.198	0.206	0.206	0.204	0.209	0.209	0.203	0.201	0.2045	0.00381725
RGCC Thickness
Animal ID	Strain	Sex	Allele	DOB	OCT Date	Age @ OCT	OS1	OS2	OS3	OS4	OD1	OD2	OD3	OD4	OU Avg	OD SD
29287	B6-Agpat1	Female	Het 175bp-del	2019-10-11	2019-11-13	5w0d	0.053	0.056	0.056	0.054	0.054	0.061	0.059	0.053	0.05575	0.00291548
29289	B6-Agpat1	Female	Het 175bp-del	2019-10-11	2019-11-13	5w0d	0.058	0.061	0.061	0.061	0.059	0.061	0.061	0.064	0.06075	0.00175255
29469	B6-Agpat1	Female	Het 175bp-del	2019-10-28	2019-12-10	6w1d	0.056	0.054	0.059	0.061	0.056	0.059	0.056	0.058	0.057375	0.00226385
29288	B6-Agpat1	Female	WT	2019-10-11	2019-11-13	5w0d	0.051	0.058	0.055	0.056	0.058	0.063	0.058	0.056	0.056875	0.00339905
29476	B6-Agpat1	Female	WT	2019-10-28	2019-12-10	6w1d	0.056	0.059	0.058	0.058	0.061	0.061	0.056	0.054	0.057875	0.00247487
29465	B6-Agpat1	Male	Het 175bp-del	2019-10-28	2019-12-10	6w1d	0.057	0.059	0.063	0.056	0.056	0.061	0.054	0.058	0.058	0.0029277
29466	B6-Agpat1	Male	Het 175bp-del	2019-10-28	2019-12-10	6w1d	0.053	0.054	0.061	0.063	0.058	0.059	0.058	0.052	0.05725	0.00391882
29467	B6-Agpat1	Male	Het 175bp-del	2019-10-28	2019-12-10	6w1d	0.056	0.056	0.061	0.058	0.061	0.064	0.064	0.055	0.059375	0.00362284
29468	B6-Agpat1	Male	WT	2019-10-28	2019-12-10	6w1d	0.059	0.058	0.061	0.059	0.056	0.063	0.059	0.056	0.058875	0.0023566
29470	B6-Agpat1	Male	WT	2019-10-28	2019-12-10	6w1d	0.054	0.056	0.061	0.057	0.051	0.058	0.057	0.056	0.05625	0.00291548
29287	B6-Agpat1	Female	Het 175bp-del	2019-10-11	2020-02-11	4m	0.056	0.058	0.059	0.064	0.056	0.059	0.058	0.058	0.0585	0.00250713
29289	B6-Agpat1	Female	Het 175bp-del	2019-10-11	2020-02-11	4m	0.056	0.061	0.063	0.061	0.063	0.065	0.062	0.059	0.06125	0.00276457
29469	B6-Agpat1	Female	Het 175bp-del	2019-10-28	2020-03-20	5m	0.052	0.052	0.052	0.051	0.058	0.059	0.06	0.053	0.054625	0.00370087
29288	B6-Agpat1	Female	WT	2019-10-11	2020-02-11	4m	0.049	0.054	0.058	0.053	0.056	0.058	0.063	0.058	0.056125	0.0041897
29476	B6-Agpat1	Female	WT	2019-10-28	2020-03-20	5m	0.053	0.06	0.062	0.058	0.055	0.058	0.062	0.06	0.0585	0.00320713
29465	B6-Agpat1	Male	Het 175bp-del	2019-10-28	2020-03-23	5m	0.052	0.054	0.054	0.058	0.056	0.06	0.056	0.058	0.056	0.00261861
29466	B6-Agpat1	Male	Het 175bp-del	2019-10-28	2020-03-23	5m	0.054	0.055	0.055	0.056	0.058	0.06	0.058	0.055	0.056375	0.00206588
29467	B6-Agpat1	Male	Het 175bp-del	2019-10-28	2020-03-23	5m	0.053	0.056	0.054	0.06	0.06	0.064	0.058	0.056	0.057625	0.00362284
29468	B6-Agpat1	Male	WT	2019-10-28	2020-03-23	5m	0.048	0.05	0.056	0.054	0.055	0.062	0.057	0.058	0.055	0.00444008
29470	B6-Agpat1	Male	WT	2019-10-28	2020-03-23	5m	0.056	0.062	0.058	0.056	0.06	0.06	0.054	0.058	0.058	0.00261861
28609	B6-Agpat1	Female	Het 175bp-del	2019-08-19	2020-09-11	1y1m	0.056	0.056	0.051	0.059	0.056	0.063	0.056	0.058	0.056875	0.00339905
28610	B6-Agpat1	Female	Het 175bp-del	2019-08-19	2020-09-11	1y1m	0.056	0.059	0.058	0.061	0.053	0.058	0.051	0.053	0.056125	0.0034821
29006	B6-Agpat1	Female	Het 175bp-del	2019-09-14	2020-10-09	1y	0.053	0.056	0.058	0.058	0.059	0.056	0.054	0.054	0.056	0.00220389
29007	B6-Agpat1	Female	Het 175bp-del	2019-09-14	2020-10-09	1y	0.053	0.056	0.058	0.058	0.053	0.056	0.059	0.056	0.056125	0.00223207
29173	B6-Agpat1	Female	Het 175bp-del	2019-09-30	2020-10-09	11.5m	0.053	0.054	0.061	0.058	0.061	0.059	0.059	0.061	0.05825	0.00315096
CCT and ACD
Animal ID	Strain	Sex	Allele	DOB	OCT Date	Age @ OCT	CCT OS	Epi OS	Str OS	ACD OS	CCT OD	Epi OD	Str OD	ACD OD	Avg CCT	SD CCT	Avg Epi	SD Epi	Avg Str	SD Str	Avg ACD	SD ACD
29287	B6-Agpat1	Female	Het 175bp-del	2019-10-11	2019-11-13	5w0d	0.085	0.028	0.057	0.314	0.095	0.033	0.062	0.339	0.09	0.00707107	0.0305	0.00353553	0.0595	0.00353553	0.3265	0.0176777
29289	B6-Agpat1	Female	Het 175bp-del	2019-10-11	2019-11-13	5w0d	0.093	0.031	0.062	0.336	0.098	0.031	0.067	0.329	0.0955	0.00353553	0.031	0	0.0645	0.00353553	0.3325	0.00494975
29469	B6-Agpat1	Female	Het 175bp-del	2019-10-28	2019-12-10	6w1d	0.098	0.033	0.065	0.353	0.103	0.034	0.072	0.358	0.1005	0.00353553	0.0335	0.000707107	0.0685	0.00494975	0.3555	0.00353553
29288	B6-Agpat1	Female	WT	2019-10-11	2019-11-13	5w0d	0.1	0.032	0.068	0.308	0.098	0.031	0.067	0.313	0.099	0.00141421	0.0315	0.000707107	0.0675	0.000707107	0.3105	0.00353553
29476	B6-Agpat1	Female	WT	2019-10-28	2019-12-10	6w1d	0.094	0.032	0.062	0.351	0.097	0.032	0.065	0.363	0.0955	0.00212132	0.032	0	0.0635	0.00212132	0.357	0.00848528
29465	B6-Agpat1	Male	Het 175bp-del	2019-10-28	2019-12-10	6w1d	0.098	0.033	0.065	0.356	0.094	0.035	0.061	0.363	0.096	0.00282843	0.034	0.00141421	0.063	0.00282843	0.3595	0.00494975
29466	B6-Agpat1	Male	Het 175bp-del	2019-10-28	2019-12-10	6w1d	0.103	0.036	0.067	0.374	0.1	0.033	0.067	0.373	0.1015	0.00212132	0.0345	0.00212132	0.067	0	0.3735	0.000707107
29467	B6-Agpat1	Male	Het 175bp-del	2019-10-28	2019-12-10	6w1d	0.101	0.034	0.067	0.376	0.102	0.035	0.067	0.379	0.1015	0.000707107	0.0345	0.000707107	0.067	0	0.3775	0.00212132
29468	B6-Agpat1	Male	WT	2019-10-28	2019-12-10	6w1d	0.096	0.031	0.066	0.37	0.098	0.035	0.063	0.383	0.097	0.00141421	0.033	0.00282843	0.0645	0.00212132	0.3765	0.00919239
29470	B6-Agpat1	Male	WT	2019-10-28	2019-12-10	6w1d	0.103	0.035	0.068	0.373	0.096	0.031	0.065	0.363	0.0995	0.00494975	0.033	0.00282843	0.0665	0.00212132	0.368	0.00707107
29287	B6-Agpat1	Female	Het 175bp-del	2019-10-11	2020-02-11	4m	0.114	0.037	0.077	0.396	0.112	0.034	0.078	0.406	0.113	0.00141421	0.0355	0.00212132	0.0775	0.000707107	0.401	0.00707107
29289	B6-Agpat1	Female	Het 175bp-del	2019-10-11	2020-02-11	4m	Dry cornea	-	-	0.401	Dry Cornea	-	-	0.418	#DIV/0!	#DIV/0!	#DIV/0!	#DIV/0!	#DIV/0!	#DIV/0!	0.4095	0.0120208
29469	B6-Agpat1	Female	Het 175bp-del	2019-10-28	2020-03-20	5m	0.101	0.034	0.067	0.406	0.101	0.032	0.069	0.402	0.101	0	0.033	0.00141421	0.068	0.00141421	0.404	0.00282843
29288	B6-Agpat1	Female	WT	2019-10-11	2020-02-11	4m	0.106	0.033	0.073	0.396	0.107	0.036	0.071	0.403	0.1065	0.000707107	0.0345	0.00212132	0.072	0.00141421	0.3995	0.00494975
29476	B6-Agpat1	Female	WT	2019-10-28	2020-03-20	5m	0.099	0.034	0.065	0.412	0.099	0.034	0.065	0.416	0.099	0	0.034	0	0.065	0	0.414	0.00282843
29465	B6-Agpat1	Male	Het 175bp-del	2019-10-28	2020-03-23	5m	0.099	0.032	0.067	0.408	0.093	0.033	0.06	0.404	0.096	0.00424264	0.0325	0.000707107	0.0635	0.00494975	0.406	0.00282843
29466	B6-Agpat1	Male	Het 175bp-del	2019-10-28	2020-03-23	5m	0.097	0.034	0.063	0.438	0.097	0.034	0.063	0.424	0.097	0	0.034	0	0.063	0	0.431	0.00989949
29467	B6-Agpat1	Male	Het 175bp-del	2019-10-28	2020-03-23	5m	0.105	0.036	0.069	0.432	0.097	0.034	0.063	0.43	0.101	0.00565685	0.035	0.00141421	0.066	0.00424264	0.431	0.00141421
29468	B6-Agpat1	Male	WT	2019-10-28	2020-03-23	5m	0.095	0.034	0.061	0.402	0.101	0.032	0.069	0.426	0.098	0.00424264	0.033	0.00141421	0.065	0.00565685	0.414	0.0169706
29470	B6-Agpat1	Male	WT	2019-10-28	2020-03-23	5m	0.105	0.034	0.071	0.436	0.097	0.034	0.063	0.422	0.101	0.00565685	0.034	0	0.067	0.00565685	0.429	0.00989949
28609	B6-Agpat1	Female	Het 175bp-del	2019-08-19	2020-09-11	1y1m	0.104	0.033	0.071	0.442	0.107	0.031	0.076	0.478	0.1055	0.00212132	0.032	0.00141421	0.0735	0.00353553	0.46	0.0254558
28610	B6-Agpat1	Female	Het 175bp-del	2019-08-19	2020-09-11	1y1m	0.102	0.031	0.071	0.44	0.099	0.025	0.074	0.47	0.1005	0.00212132	0.028	0.00424264	0.0725	0.00212132	0.455	0.0212132
29006	B6-Agpat1	Female	Het 175bp-del	2019-09-14	2020-10-09	1y	0.1	0.028	0.072	0.434	0.096	0.031	0.065	0.443	0.098	0.00282843	0.0295	0.00212132	0.0685	0.00494975	0.4385	0.00636396
29007	B6-Agpat1	Female	Het 175bp-del	2019-09-14	2020-10-09	1y	0.102	0.031	0.072	0.458	0.099	0.031	0.068	0.476	0.1005	0.00212132	0.031	0	0.07	0.00282843	0.467	0.0127279
29173	B6-Agpat1	Female	Het 175bp-del	2019-09-30	2020-10-09	11.5m	0.103	0.03	0.073	0.434	0.103	0.035	0.068	0.441	0.103	0	0.0325	0.00353553	0.0705	0.00353553	0.4375	0.00494975

## Sheet: Cacna1a
All measurements in mm
DOB = Date of Birth
OCT = Optical Coherence Tomography
OS = Left Eye
OD = Right Eye
OU = Both Eyes
Avg = Average
SD = Standard Deviation
RGCC = Retinal Ganglion Cell Complex
CCT = Central Corneal Thickness
Str = Corneal Stroma
Epi = Corneal Epithelium
ACD = Anterior Chamber Depth
Retinal Thickness
Animal ID	Strain	Sex	Allele	DOB	OCT Date	Age @ OCT	OS1	OS2	OS3	OS4	OD1	OD2	OD3	OD4	OU Avg	OD SD
30535	B6-Cacna1a	Female	Het 1bp-ins	2019-12-22	2020-01-28	5w2d	0.204	0.203	0.205	0.205	0.211	0.208	0.211	0.208	0.206875	0.00309089
30663	B6-Cacna1a	Female	Het 1bp-ins	2020-01-04	2020-02-10	5w2d	0.214	0.211	0.211	0.214	0.214	0.211	0.206	0.211	0.2115	0.00267261
30666	B6-Cacna1a	Female	Het 1bp-ins	2020-01-04	2020-02-10	5w2d	0.211	0.208	0.21	0.211	0.21	0.206	0.203	0.208	0.208375	0.00277424
31385	B6-Cacna1a	Female	Het 1bp-ins	2020-02-24	2020-04-08	6w2d	0.204	0.208	0.21	0.21	0.208	0.208	0.21	0.204	0.20775	0.00249285
31386	B6-Cacna1a	Female	Het 1bp-ins	2020-02-24	2020-04-08	6w2d	0.214	0.214	0.212	0.212	0.206	0.21	0.214	0.21	0.2115	0.00277746
29713	B6-Cacna1a	Female	Mut 1bp-ins	2019-11-08	2019-12-02	3w3d	0.208	0.206	0.209	0.216	0.208	0.199	0.204	0.203	0.206625	0.00501248
30534	B6-Cacna1a	Female	WT	2019-12-22	2020-01-28	5w2d	0.209	0.204	0.206	0.212	0.213	0.213	0.211	0.209	0.209625	0.00329231
30664	B6-Cacna1a	Female	WT	2020-01-04	2020-02-10	5w2d	0.211	0.208	0.213	0.211	0.211	0.211	0.206	0.204	0.209375	0.00306769
30665	B6-Cacna1a	Female	WT	2020-01-04	2020-02-10	5w2d	0.209	0.201	0.206	0.21	0.214	0.208	0.204	0.203	0.206875	0.00422366
29409	B6-Cacna1a	Male	Het 1bp-ins	2019-10-20	2019-11-22	4w5d	0.209	0.209	0.211	0.212	0.208	0.213	0.206	0.203	0.208875	0.00327054
29410	B6-Cacna1a	Male	Het 1bp-ins	2019-10-20	2019-11-22	4w5d	0.215	0.216	0.219	0.219	0.216	0.219	0.213	0.209	0.21575	0.00349489
32085	B6-Cacna1a	Male	Het 1bp-ins	2020-03-16	2020-04-27	6w0d	0.204	0.209	0.209	0.207	0.209	0.214	0.207	0.204	0.207875	0.00322656
29712	B6-Cacna1a	Male	Mut 1bp-ins	2019-11-08	2019-12-02	3w3d	0.199	0.191	0.201	0.204	0.206	0.201	0.199	0.199	0.2	0.00444008
29411	B6-Cacna1a	Male	WT	2019-10-20	2019-11-22	4w5d	0.213	0.218	0.218	0.214	0.209	0.211	0.215	0.21	0.2135	0.00342261
32083	B6-Cacna1a	Male	WT	2020-03-16	2020-04-27	6w0d	0.204	0.202	0.207	0.204	0.205	0.212	0.207	0.207	0.206	0.00302372
32084	B6-Cacna1a	Male	WT	2020-03-16	2020-04-27	6w0d	0.207	0.202	0.202	0.204	0.204	0.207	0.202	0.207	0.204375	0.00232609
30535	B6-Cacna1a	Female	Het 1bp-ins	2019-12-22	2020-04-27	4m	0.209	0.21	0.209	0.212	0.212	0.214	0.209	0.21	0.210625	0.00184681
30663	B6-Cacna1a	Female	Het 1bp-ins	2020-01-04	2020-05-14	4m	0.208	0.206	0.212	0.214	0.21	0.214	0.21	0.202	0.2095	0.00410575
30666	B6-Cacna1a	Female	Het 1bp-ins	2020-01-04	2020-05-14	4m	0.208	0.21	0.214	0.216	0.212	0.214	0.21	0.214	0.21225	0.00271241
30667	B6-Cacna1a	Female	Het 1bp-ins	2020-01-04	2020-05-14	4m	0.198	0.202	0.208	0.204	-	-	-	-	0.203	0.00416333
31385	B6-Cacna1a	Female	Het 1bp-ins	2020-02-24	2020-07-24	5m	0.217	0.217	0.219	0.212	0.209	0.209	0.209	0.212	0.213	0.00410575
31386	B6-Cacna1a	Female	Het 1bp-ins	2020-02-24	2020-07-24	5m	0.207	0.215	0.212	0.215	0.214	0.212	0.21	0.212	0.212125	0.0026959
29713	B6-Cacna1a	Female	Mut 1bp-ins	2019-11-08	Gone	-	-	-	-	-	-	-	-	-	#DIV/0!	#DIV/0!
30534	B6-Cacna1a	Female	WT	2019-12-22	2020-04-27	4m	0.207	0.202	0.209	0.209	0.214	0.207	0.209	0.209	0.20825	0.00332738
30664	B6-Cacna1a	Female	WT	2020-01-04	2020-05-14	4m	0.206	0.202	0.21	0.212	0.208	0.208	0.204	0.204	0.20675	0.00337004
30665	B6-Cacna1a	Female	WT	2020-01-04	2020-05-14	4m	0.2	0.202	0.2	0.206	0.212	0.208	0.204	0.202	0.20425	0.00420034
29409	B6-Cacna1a	Male	Het 1bp-ins	2019-10-20	2020-02-19	4m	0.201	0.204	0.206	0.209	0.203	0.204	0.203	0.201	0.203875	0.00264237
29410	B6-Cacna1a	Male	Het 1bp-ins	2019-10-20	2020-02-19	4m	0.204	0.205	0.211	0.209	0.211	0.208	0.2	0.202	0.20625	0.00413176
32085	B6-Cacna1a	Male	Het 1bp-ins	2020-03-16	2020-08-13	5m	0.207	0.209	0.2029	0.212	0.207	0.209	0.209	0.204	0.207488	0.00294979
29712	B6-Cacna1a	Male	Mut 1bp-ins	2019-11-08	Gone	-	-	-	-	-	-	-	-	-	#DIV/0!	#DIV/0!
29411	B6-Cacna1a	Male	WT	2019-10-20	2020-02-19	4m	0.206	0.206	0.209	0.206	0.208	0.208	0.204	0.201	0.206	0.00256348
32083	B6-Cacna1a	Male	WT	2020-03-16	2020-08-13	5m	0.2	0.207	0.204	0.21	0.207	0.212	0.207	0.209	0.207	0.00370328
32084	B6-Cacna1a	Male	WT	2020-03-16	2020-08-13	5m	0.202	0.207	0.197	0.205	0.207	0.21	0.207	0.202	0.204625	0.00410357
32763	B6-Cacna1a	Female	Het 1bp-ins	2020-04-01	2021-04-06	1y	0.201	0.209	0.206	0.206	0.206	0.204	0.199	0.203	0.20425	0.00319598
32766	B6-Cacna1a	Female	Het 1bp-ins	2020-04-01	2021-04-06	1y	0.206	0.206	0.216	0.213	0.206	0.208	0.201	0.203	0.207375	0.00495516
32768	B6-Cacna1a	Female	Het 1bp-ins	2020-04-01	2021-04-06	1y	0.218	0.218	0.213	0.213	0.209	0.213	0.213	0.211	0.2135	0.00311677
32764	B6-Cacna1a	Female	WT	2020-04-01	2021-04-06	1y	0.213	0.214	0.216	0.21	0.206	0.211	0.206	0.208	0.2105	0.00370328
32765	B6-Cacna1a	Female	WT	2020-04-01	2021-04-06	1y	0.203	0.205	0.211	0.206	0.213	0.214	0.209	0.209	0.20875	0.00388219
RGCC Thickness
Animal ID	Strain	Sex	Allele	DOB	OCT Date	Age @ OCT	OS1	OS2	OS3	OS4	OD1	OD2	OD3	OD4	OU Avg	OD SD
30535	B6-Cacna1a	Female	Het 1bp-ins	2019-12-22	2020-01-28	5w2d	0.056	0.057	0.058	0.057	0.059	0.058	0.064	0.061	0.05875	0.00260494
30663	B6-Cacna1a	Female	Het 1bp-ins	2020-01-04	2020-02-10	5w2d	0.058	0.064	0.063	0.061	0.059	0.059	0.056	0.061	0.060125	0.00264237
30666	B6-Cacna1a	Female	Het 1bp-ins	2020-01-04	2020-02-10	5w2d	0.056	0.058	0.055	0.058	0.055	0.059	0.054	0.058	0.056625	0.00184681
31385	B6-Cacna1a	Female	Het 1bp-ins	2020-02-24	2020-04-08	6w2d	0.058	0.062	0.056	0.056	0.058	0.064	0.057	0.055	0.05825	0.00315096
31386	B6-Cacna1a	Female	Het 1bp-ins	2020-02-24	2020-04-08	6w2d	0.059	0.06	0.055	0.062	0.054	0.056	0.055	0.054	0.056875	0.00304432
29713	B6-Cacna1a	Female	Mut 1bp-ins	2019-11-08	2019-12-02	3w3d	0.058	0.056	0.056	0.061	0.059	0.056	0.056	0.054	0.057	0.00220389
30534	B6-Cacna1a	Female	WT	2019-12-22	2020-01-28	5w2d	0.056	0.056	0.061	0.06	0.061	0.064	0.058	0.058	0.05925	0.00276457
30664	B6-Cacna1a	Female	WT	2020-01-04	2020-02-10	5w2d	0.059	0.059	0.061	0.059	0.054	0.058	0.051	0.053	0.05675	0.00357571
30665	B6-Cacna1a	Female	WT	2020-01-04	2020-02-10	5w2d	0.058	0.058	0.059	0.06	0.063	0.058	0.051	0.053	0.0575	0.00381725
29409	B6-Cacna1a	Male	Het 1bp-ins	2019-10-20	2019-11-22	4w5d	0.054	0.056	0.058	0.058	0.056	0.059	0.054	0.054	0.056125	0.00203101
29410	B6-Cacna1a	Male	Het 1bp-ins	2019-10-20	2019-11-22	4w5d	0.058	0.063	0.059	0.061	0.059	0.061	0.059	0.053	0.059125	0.00294897
32085	B6-Cacna1a	Male	Het 1bp-ins	2020-03-16	2020-04-27	6w0d	0.053	0.058	0.061	0.059	0.056	0.066	0.059	0.056	0.0585	0.00389138
29712	B6-Cacna1a	Male	Mut 1bp-ins	2019-11-08	2019-12-02	3w3d	0.056	0.053	0.061	0.061	0.063	0.063	0.059	0.061	0.059625	0.00350255
29411	B6-Cacna1a	Male	WT	2019-10-20	2019-11-22	4w5d	0.058	0.063	0.063	0.056	0.056	0.061	0.062	0.063	0.06025	0.0031053
32083	B6-Cacna1a	Male	WT	2020-03-16	2020-04-27	6w0d	0.056	0.058	0.061	0.058	0.056	0.063	0.058	0.053	0.057875	0.00309089
32084	B6-Cacna1a	Male	WT	2020-03-16	2020-04-27	6w0d	0.061	0.061	0.061	0.056	0.053	0.059	0.056	0.058	0.058125	0.00294897
30535	B6-Cacna1a	Female	Het 1bp-ins	2019-12-22	2020-04-27	4m	0.056	0.056	0.053	0.056	0.056	0.056	0.051	0.056	0.055	0.00192725
30663	B6-Cacna1a	Female	Het 1bp-ins	2020-01-04	2020-05-14	4m	0.056	0.052	0.064	0.062	0.054	0.058	0.054	0.052	0.0565	0.00450397
30666	B6-Cacna1a	Female	Het 1bp-ins	2020-01-04	2020-05-14	4m	0.06	0.058	0.062	0.065	0.058	0.061	0.06	0.06	0.0605	0.00226779
30667	B6-Cacna1a	Female	Het 1bp-ins	2020-01-04	2020-05-14	4m	0.054	0.054	0.053	0.056	-	-	-	-	0.05425	0.00125831
31385	B6-Cacna1a	Female	Het 1bp-ins	2020-02-24	2020-07-24	5m	0.063	0.061	0.063	0.059	0.056	0.058	0.058	0.058	0.0595	0.00256348
31386	B6-Cacna1a	Female	Het 1bp-ins	2020-02-24	2020-07-24	5m	0.058	0.059	0.058	0.056	0.061	0.056	0.054	0.056	0.05725	0.00218763
29713	B6-Cacna1a	Female	Mut 1bp-ins	2019-11-08	Gone	-	-	-	-	-	-	-	-	-	#DIV/0!	#DIV/0!
30534	B6-Cacna1a	Female	WT	2019-12-22	2020-04-27	4m	0.059	0.056	0.061	0.061	0.061	0.059	0.061	0.061	0.059875	0.00180772
30664	B6-Cacna1a	Female	WT	2020-01-04	2020-05-14	4m	0.052	0.053	0.054	0.058	0.056	0.058	0.053	0.054	0.05475	0.00231455
30665	B6-Cacna1a	Female	WT	2020-01-04	2020-05-14	4m	0.052	0.05	0.052	0.054	0.06	0.064	0.05	0.056	0.05475	0.00500714
29409	B6-Cacna1a	Male	Het 1bp-ins	2019-10-20	2020-02-19	4m	0.051	0.051	0.054	0.058	0.058	0.054	0.057	0.056	0.054875	0.00285044
29410	B6-Cacna1a	Male	Het 1bp-ins	2019-10-20	2020-02-19	4m	0.053	0.057	0.056	0.056	0.059	0.058	0.058	0.055	0.0565	0.00192725
32085	B6-Cacna1a	Male	Het 1bp-ins	2020-03-16	2020-08-13	5m	0.056	0.058	0.061	0.058	0.048	0.058	0.056	0.056	0.056375	0.00377728
29712	B6-Cacna1a	Male	Mut 1bp-ins	2019-11-08	Gone	-	-	-	-	-	-	-	-	-	#DIV/0!	#DIV/0!
29411	B6-Cacna1a	Male	WT	2019-10-20	2020-02-19	4m	0.056	0.059	0.058	0.054	0.057	0.061	0.058	0.051	0.05675	0.0031053
32083	B6-Cacna1a	Male	WT	2020-03-16	2020-08-13	5m	0.056	0.056	0.056	0.056	0.061	0.056	0.058	0.056	0.056875	0.00180772
32084	B6-Cacna1a	Male	WT	2020-03-16	2020-08-13	5m	0.053	0.056	0.051	0.056	0.053	0.059	0.061	0.056	0.055625	0.00329231
32763	B6-Cacna1a	Female	Het 1bp-ins	2020-04-01	2021-04-06	1y	0.053	0.058	0.054	0.056	0.054	0.056	0.056	0.056	0.055375	0.00159799
32766	B6-Cacna1a	Female	Het 1bp-ins	2020-04-01	2021-04-06	1y	0.059	0.056	0.061	0.058	0.056	0.053	0.051	0.056	0.05625	0.00319598
32768	B6-Cacna1a	Female	Het 1bp-ins	2020-04-01	2021-04-06	1y	0.059	0.056	0.054	0.056	0.058	0.061	0.056	0.056	0.057	0.00220389
32764	B6-Cacna1a	Female	WT	2020-04-01	2021-04-06	1y	0.056	0.058	0.056	0.058	0.053	0.053	0.053	0.056	0.055375	0.00213391
32765	B6-Cacna1a	Female	WT	2020-04-01	2021-04-06	1y	0.051	0.053	0.051	0.053	0.058	0.056	0.056	0.058	0.0545	0.00287849
CCT and ACD
Animal ID	Strain	Sex	Allele	DOB	OCT Date	Age @ OCT	CCT OS	Epi OS	Str OS	ACD OS	CCT OD	Epi OD	Str OD	ACD OD	Avg CCT	SD CCT	Avg Epi	SD Epi	Avg Str	SD Str	Avg ACD	SD ACD
30535	B6-Cacna1a	Female	Het 1bp-ins	2019-12-22	2020-01-28	5w2d	0.098	0.035	0.063	0.336	0.093	0.031	0.062	0.354	0.0955	0.00353553	0.033	0.00282843	0.0625	0.000707107	0.345	0.0127279
30663	B6-Cacna1a	Female	Het 1bp-ins	2020-01-04	2020-02-10	5w2d	0.108	0.034	0.074	0.334	0.102	0.032	0.07	0.333	0.105	0.00424264	0.033	0.00141421	0.072	0.00282843	0.3335	0.000707107
30666	B6-Cacna1a	Female	Het 1bp-ins	2020-01-04	2020-02-10	5w2d	0.099	0.033	0.066	0.344	0.103	0.036	0.067	0.344	0.101	0.00282843	0.0345	0.00212132	0.0665	0.000707107	0.344	0
31385	B6-Cacna1a	Female	Het 1bp-ins	2020-02-24	2020-04-08	6w2d	0.103	0.034	0.069	0.368	0.103	0.036	0.067	0.394	0.103	0	0.035	0.00141421	0.068	0.00141421	0.381	0.0183848
31386	B6-Cacna1a	Female	Het 1bp-ins	2020-02-24	2020-04-08	6w2d	0.099	0.032	0.067	0.374	0.101	0.034	0.065	0.37	0.1	0.00141421	0.033	0.00141421	0.066	0.00141421	0.372	0.00282843
29713	B6-Cacna1a	Female	Mut 1bp-ins	2019-11-08	2019-12-02	3w3d	0.077	0.017	0.06	0.214	0.076	0.016	0.06	0.211	0.0765	0.000707107	0.0165	0.000707107	0.06	0	0.2125	0.00212132
30534	B6-Cacna1a	Female	WT	2019-12-22	2020-01-28	5w2d	0.101	0.033	0.068	0.358	0.103	0.034	0.069	0.351	0.102	0.00141421	0.0335	0.000707107	0.0685	0.000707107	0.3545	0.00494975
30664	B6-Cacna1a	Female	WT	2020-01-04	2020-02-10	5w2d	0.104	0.036	0.068	0.361	0.101	0.034	0.067	0.344	0.1025	0.00212132	0.035	0.00141421	0.0675	0.000707107	0.3525	0.0120208
30665	B6-Cacna1a	Female	WT	2020-01-04	2020-02-10	5w2d	0.096	0.036	0.06	0.349	-	-	-	0.34	0.096	#DIV/0!	0.036	#DIV/0!	0.06	#DIV/0!	0.3445	0.00636396
29409	B6-Cacna1a	Male	Het 1bp-ins	2019-10-20	2019-11-22	4w5d	0.102	0.032	0.07	0.323	0.099	0.029	0.07	0.321	0.1005	0.00212132	0.0305	0.00212132	0.07	0	0.322	0.00141421
29410	B6-Cacna1a	Male	Het 1bp-ins	2019-10-20	2019-11-22	4w5d	0.1	0.031	0.069	0.336	0.099	0.031	0.068	0.341	0.0995	0.000707107	0.031	0	0.0685	0.000707107	0.3385	0.00353553
32085	B6-Cacna1a	Male	Het 1bp-ins	2020-03-16	2020-04-27	6w0d	0.1	0.033	0.067	0.358	0.102	0.033	0.069	0.373	0.101	0.00141421	0.033	0	0.068	0.00141421	0.3655	0.0106066
29712	B6-Cacna1a	Male	Mut 1bp-ins	2019-11-08	2019-12-02	3w3d	0.082	0.023	0.059	0.203	0.081	0.021	0.06	0.206	0.0815	0.000707107	0.022	0.00141421	0.0595	0.000707107	0.2045	0.00212132
29411	B6-Cacna1a	Male	WT	2019-10-20	2019-11-22	4w5d	0.104	0.032	0.072	0.358	0.099	0.031	0.068	0.344	0.1015	0.00353553	0.0315	0.000707107	0.07	0.00282843	0.351	0.00989949
32083	B6-Cacna1a	Male	WT	2020-03-16	2020-04-27	6w0d	0.097	0.03	0.067	0.373	0.099	0.03	0.069	0.355	0.098	0.00141421	0.03	0	0.068	0.00141421	0.364	0.0127279
32084	B6-Cacna1a	Male	WT	2020-03-16	2020-04-27	6w0d	0.097	0.033	0.064	0.36	0.097	0.033	0.064	0.36	0.097	0	0.033	0	0.064	0	0.36	0
30535	B6-Cacna1a	Female	Het 1bp-ins	2019-12-22	2020-04-27	4m	0.105	0.038	0.067	0.391	0.095	0.028	0.067	0.404	0.1	0.00707107	0.033	0.00707107	0.067	0	0.3975	0.00919239
30663	B6-Cacna1a	Female	Het 1bp-ins	2020-01-04	2020-05-14	4m	0.107	0.038	0.069	0.404	0.11	0.032	0.069	0.402	0.1085	0.00212132	0.035	0.00424264	0.069	0	0.403	0.00141421
30666	B6-Cacna1a	Female	Het 1bp-ins	2020-01-04	2020-05-14	4m	0.107	0.034	0.073	0.418	0.105	0.034	0.071	0.41	0.106	0.00141421	0.034	0	0.072	0.00141421	0.414	0.00565685
30667	B6-Cacna1a	Female	Het 1bp-ins	2020-01-04	2020-05-14	4m	0.103	0.034	0.069	0.412	-	-	-	-	0.103	#DIV/0!	0.034	#DIV/0!	0.069	#DIV/0!	0.412	#DIV/0!
31385	B6-Cacna1a	Female	Het 1bp-ins	2020-02-24	2020-07-24	5m	0.097	0.033	0.067	0.432	0.102	0.03	0.072	0.447	0.0995	0.00353553	0.0315	0.00212132	0.0695	0.00353553	0.4395	0.0106066
31386	B6-Cacna1a	Female	Het 1bp-ins	2020-02-24	2020-07-24	5m	0.099	0.035	0.064	0.432	0.102	0.035	0.067	0.437	0.1005	0.00212132	0.035	0	0.0655	0.00212132	0.4345	0.00353553
29713	B6-Cacna1a	Female	Mut 1bp-ins	2019-11-08	Gone	-	-	-	-	-	-	-	-	-	#DIV/0!	#DIV/0!	#DIV/0!	#DIV/0!	#DIV/0!	#DIV/0!	#DIV/0!	#DIV/0!
30534	B6-Cacna1a	Female	WT	2019-12-22	2020-04-27	4m	0.106	0.035	0.071	0.424	0.104	0.033	0.071	0.406	0.105	0.00141421	0.034	0.00141421	0.071	0	0.415	0.0127279
30664	B6-Cacna1a	Female	WT	2020-01-04	2020-05-14	4m	0.105	0.036	0.069	0.428	0.101	0.034	0.071	0.41	0.103	0.00282843	0.035	0.00141421	0.07	0.00141421	0.419	0.0127279
30665	B6-Cacna1a	Female	WT	2020-01-04	2020-05-14	4m	0.105	0.034	0.071	0.422	0.105	0.038	0.067	0.41	0.105	0	0.036	0.00282843	0.069	0.00282843	0.416	0.00848528
29409	B6-Cacna1a	Male	Het 1bp-ins	2019-10-20	2020-02-19	4m	0.092	0.032	0.06	0.413	0.098	0.033	0.065	0.406	0.095	0.00424264	0.0325	0.000707107	0.0625	0.00353553	0.4095	0.00494975
29410	B6-Cacna1a	Male	Het 1bp-ins	2019-10-20	2020-02-19	4m	0.103	0.033	0.07	0.421	0.104	0.035	0.069	0.424	0.1035	0.000707107	0.034	0.00141421	0.0695	0.000707107	0.4225	0.00212132
32085	B6-Cacna1a	Male	Het 1bp-ins	2020-03-16	2020-08-13	5m	0.099	0.035	0.064	0.424	0.102	0.033	0.069	0.44	0.1005	0.00212132	0.034	0.00141421	0.0665	0.00353553	0.432	0.0113137
29712	B6-Cacna1a	Male	Mut 1bp-ins	2019-11-08	Gone	-	-	-	-	-	-	-	-	-	#DIV/0!	#DIV/0!	#DIV/0!	#DIV/0!	#DIV/0!	#DIV/0!	#DIV/0!	#DIV/0!
29411	B6-Cacna1a	Male	WT	2019-10-20	2020-02-19	4m	0.103	0.033	0.07	0.439	0.105	0.038	0.067	0.431	0.104	0.00141421	0.0355	0.00353553	0.0685	0.00212132	0.435	0.00565685
32083	B6-Cacna1a	Male	WT	2020-03-16	2020-08-13	5m	0.102	0.033	0.069	0.437	0.102	0.033	0.069	0.437	0.102	0	0.033	0	0.069	0	0.437	0
32084	B6-Cacna1a	Male	WT	2020-03-16	2020-08-13	5m	0.1	0.031	0.069	0.424	0.099	0.035	0.064	0.434	0.0995	0.000707107	0.033	0.00282843	0.0665	0.00353553	0.429	0.00707107
32763	B6-Cacna1a	Female	Het 1bp-ins	2020-04-01	2021-04-06	1y	0.101	0.035	0.066	0.456	0.103	0.031	0.072	0.466	0.102	0.00141421	0.033	0.00282843	0.069	0.00424264	0.461	0.00707107
32766	B6-Cacna1a	Female	Het 1bp-ins	2020-04-01	2021-04-06	1y	0.107	0.034	0.073	0.454	0.103	0.035	0.068	0.481	0.105	0.00282843	0.0345	0.000707107	0.0705	0.00353553	0.4675	0.0190919
32768	B6-Cacna1a	Female	Het 1bp-ins	2020-04-01	2021-04-06	1y	0.098	0.033	0.065	0.454	0.104	0.036	0.068	0.456	0.101	0.00424264	0.0345	0.00212132	0.0665	0.00212132	0.455	0.00141421
32764	B6-Cacna1a	Female	WT	2020-04-01	2021-04-06	1y	0.108	0.033	0.075	0.444	0.105	0.035	0.07	0.454	0.1065	0.00212132	0.034	0.00141421	0.0725	0.00353553	0.449	0.00707107
32765	B6-Cacna1a	Female	WT	2020-04-01	2021-04-06	1y	0.103	0.031	0.072	0.434	0.106	0.033	0.073	0.449	0.1045	0.00212132	0.032	0.00141421	0.0725	0.000707107	0.4415	0.0106066

## Sheet: Loxl1
All measurements in mm
DOB = Date of Birth
OCT = Optical Coherence Tomography
OS = Left Eye
OD = Right Eye
OU = Both Eyes
Avg = Average
SD = Standard Deviation
RGCC = Retinal Ganglion Cell Complex
CCT = Central Corneal Thickness
Str = Corneal Stroma
Epi = Corneal Epithelium
ACD = Anterior Chamber Depth
Retinal Thickness
Animal ID	Strain	Sex	Allele	DOB	OCT Date	Age @ OCT	OS1	OS2	OS3	OS4	OD1	OD2	OD3	OD4	OU Avg	OD SD
33428	B6-Loxl1	Female	Het 27bp-del + 1bp-del	2020-05-24	2020-07-02	5w4d	0.214	0.217	0.214	0.209	0.212	0.217	0.214	0.212	0.213625	0.00266927
33429	B6-Loxl1	Female	Het 27bp-del + 1bp-del	2020-05-24	2020-07-02	5w4d	0.209	0.209	0.207	0.212	0.212	0.207	0.214	0.209	0.209875	0.00253194
33350	B6-Loxl1	Male	Het 27bp-del + 1bp-del	2020-05-12	2020-06-30	7w0d	0.204	0.218	0.215	0.21	0.214	0.209	0.207	0.209	0.21075	0.00459036
33346	B6-Loxl1	Male	Het 27bp-del + 1bp-del	2020-05-16	2020-06-30	6w3d	0.205	0.202	0.209	0.209	0.209	0.214	0.209	0.207	0.208	0.0035051
33425	B6-Loxl1	Male	Het 27bp-del + 1bp-del	2020-05-24	2020-07-02	5w4d	0.209	0.204	0.209	0.209	0.207	0.204	0.212	0.217	0.208875	0.00425735
29413	B6-Loxl1	Female	Het 2bp-ins	2019-10-20	2019-11-22	4w5d	0.206	0.206	0.209	0.209	0.206	0.206	0.204	0.201	0.205875	0.00258775
29621	B6-Loxl1	Female	Het 2bp-ins	2019-11-04	2019-12-10	5w1d	0.211	0.211	0.213	0.213	0.214	0.208	0.208	0.204	0.21025	0.00337004
29412	B6-Loxl1	Male	Het 2bp-ins	2019-10-20	2019-11-22	4w5d	0.209	0.208	0.213	0.209	0.216	0.208	0.208	0.209	0.21	0.0029277
30702	B6-Loxl1	Male	Het 2bp-ins	2020-01-01	2020-02-03	4w5d	0.209	0.214	0.218	0.213	0.215	0.216	0.218	0.211	0.21425	0.00319598
32485	B6-Loxl1	Female	Het 39bp-del + 8bp-del	2020-03-27	2020-05-01	5w0d	0.206	0.208	0.21	0.216	0.214	0.218	0.216	0.212	0.2125	0.00424264
32489	B6-Loxl1	Female	Het 39bp-del + 8bp-del	2020-03-22	2020-05-01	5w5d	0.204	0.202	0.204	0.202	0.204	0.208	0.2	0.202	0.20325	0.00237547
33038	B6-Loxl1	Female	Het 39bp-del + 8bp-del	2020-04-19	2020-06-03	6w3d	0.207	0.204	0.207	0.209	0.202	0.204	0.209	0.209	0.206375	0.00272226
33034	B6-Loxl1	Male	Het 39bp-del + 8bp-del	2020-04-19	2020-06-03	6w3d	0.21	0.209	0.209	0.209	0.212	0.209	0.214	0.209	0.210125	0.00188509
33035	B6-Loxl1	Male	Het 39bp-del + 8bp-del	2020-04-19	2020-06-03	6w3d	0.207	0.207	0.212	0.212	0.209	0.207	0.202	0.212	0.2085	0.0035051
33344	B6-Loxl1	Male	Het 39bp-del + 8bp-del	2020-05-16	2020-06-30	6w3d	0.204	0.202	0.204	0.209	0.202	0.209	0.205	0.204	0.204875	0.00274838
33345	B6-Loxl1	Male	Het 39bp-del + 8bp-del	2020-05-16	2020-06-30	6w3d	0.204	0.212	0.209	0.207	0.212	0.207	0.207	0.204	0.20775	0.0031053
33411	B6-Loxl1	Female	Het 41bp-del	2020-05-22	2020-07-01	5w5d	0.202	0.202	0.199	0.212	-	-	-	-	0.20375	0.00567891
33415	B6-Loxl1	Female	Het 41bp-del	2020-05-24	2020-07-02	5w4d	0.217	0.212	0.202	0.214	0.202	0.204	0.196	0.196	0.205375	0.00805228
33416	B6-Loxl1	Female	Het 41bp-del	2020-05-24	2020-07-02	5w4d	0.204	0.202	0.205	0.215	0.212	0.209	0.217	0.212	0.2095	0.00542481
33876	B6-Loxl1	Female	Het 41bp-del	2020-06-22	2020-08-12	7w2d	0.204	0.212	0.207	0.207	0.212	0.212	0.212	0.204	0.20875	0.00365474
33877	B6-Loxl1	Female	Het 41bp-del	2020-06-22	2020-08-12	7w2d	0.204	0.202	0.209	0.209	0.209	0.212	0.207	0.207	0.207375	0.00315945
33407	B6-Loxl1	Male	Het 41bp-del	2020-05-22	2020-07-01	5w6d	0.207	0.214	0.212	0.214	0.207	0.209	0.209	0.209	0.210125	0.00285044
33874	B6-Loxl1	Male	Het 41bp-del	2020-06-22	2020-08-12	7w2d	0.209	0.219	0.214	0.209	0.212	0.212	0.212	0.207	0.21175	0.00369362
34771	B6-Loxl1	Male	Het 41bp-del	2020-09-25	2020-11-06	6w0d	0.204	0.203	0.208	0.208	0.211	0.206	0.208	0.204	0.2065	0.00272554
31982	B6-Loxl1	Female	Het 58bp-del	2020-03-07	2020-04-15	5w4d	0.208	0.204	0.204	0.206	0.21	0.208	0.208	0.206	0.20675	0.00212132
31983	B6-Loxl1	Female	Het 58bp-del	2020-03-07	2020-04-15	5w4d	0.204	0.206	0.212	0.21	0.21	0.206	0.206	0.206	0.2075	0.00277746
31984	B6-Loxl1	Female	Het 58bp-del	2020-03-07	2020-04-15	5w4d	0.206	0.208	0.208	0.208	0.216	0.21	0.208	0.204	0.2085	0.0035051
33423	B6-Loxl1	Female	Het 58bp-del	2020-05-21	2020-07-01	5w4d	0.212	0.202	0.212	0.212	0.207	0.199	0.194	0.204	0.20525	0.00673477
33336	B6-Loxl1	Male	Het 58bp-del	2020-05-15	2020-06-30	6w4d	0.207	0.202	0.209	0.207	0.207	0.204	0.204	0.199	0.204875	0.00327054
33337	B6-Loxl1	Male	Het 58bp-del	2020-05-15	2020-06-30	6w4d	0.202	0.205	0.204	0.207	0.209	0.207	0.207	0.204	0.205625	0.00226385
33039	B6-Loxl1	Male	Het 58bp-del	2020-04-18	2020-06-03	6w4d	0.207	0.209	0.212	0.214	0.207	0.209	0.209	0.212	0.209875	0.00253194
33525	B6-Loxl1	Female	Mut 27bp-del + 1bp-del	2020-11-21	2021-01-05	6w3d	0.206	0.201	0.211	0.206	0.208	0.209	0.211	0.206	0.20725	0.00328416
33528	B6-Loxl1	Female	Mut 27bp-del + 1bp-del	2020-11-21	2021-01-05	6w3d	0.198	0.199	0.201	0.201	0.204	0.201	0.193	0.192	0.198625	0.00417261
29415	B6-Loxl1	Female	Mut 2bp-ins	2019-10-20	2019-11-22	4w5d	0.206	0.207	0.203	0.204	0.209	0.204	0.213	0.208	0.20675	0.00328416
30691	B6-Loxl1	Female	Mut 2bp-ins	2020-01-02	2020-02-03	4w4d	0.211	0.211	0.209	0.216	0.206	0.216	0.208	0.204	0.210125	0.00432394
34283	B6-Loxl1	Female	Mut 2bp-ins	2020-07-23	2020-09-11	7w1d	0.214	0.214	0.217	0.212	0.212	0.212	0.212	0.207	0.2125	0.00282843
34285	B6-Loxl1	Female	Mut 2bp-ins	2020-07-23	2020-09-11	7w1d	0.222	0.214	0.212	0.212	0.214	0.212	0.212	0.209	0.213375	0.00381491
34286	B6-Loxl1	Female	Mut 2bp-ins	2020-07-23	2020-09-11	7w1d	0.207	0.204	0.21	0.212	0.209	0.207	0.209	0.207	0.208125	0.00241646
29617	B6-Loxl1	Male	Mut 2bp-ins	2019-11-04	2019-12-10	5w1d	0.199	0.199	0.201	0.204	0.204	0.198	0.199	0.198	0.20025	0.00249285
30703	B6-Loxl1	Male	Mut 2bp-ins	2020-01-01	2020-02-03	4w5d	0.208	0.214	0.214	0.218	0.215	0.216	0.213	0.209	0.213375	0.00337797
31025	B6-Loxl1	Male	Mut 2bp-ins	2020-01-23	2020-03-16	7w4d	0.209	0.21	0.213	0.211	0.211	0.209	0.208	0.206	0.209625	0.00213391
31027	B6-Loxl1	Male	Mut 2bp-ins	2020-01-23	2020-03-16	7w4d	0.206	0.211	0.213	0.213	0.219	0.213	0.213	0.214	0.21275	0.00357571
32486	B6-Loxl1	Female	Mut 39bp-del + 8bp-del	2020-03-27	2020-05-01	5w0d	0.208	0.206	0.204	0.204	0.204	0.206	0.2	0.198	0.20375	0.00328416
32490	B6-Loxl1	Female	Mut 39bp-del + 8bp-del	2020-03-22	2020-05-01	5w5d	0.204	0.202	0.206	0.212	0.208	0.204	0.206	0.208	0.20625	0.0031053
33036	B6-Loxl1	Female	Mut 39bp-del + 8bp-del	2020-04-19	2020-06-03	6w3d	0.202	0.209	0.21	0.202	0.21	0.207	0.204	0.202	0.20575	0.00365474
33037	B6-Loxl1	Female	Mut 39bp-del + 8bp-del	2020-04-19	2020-06-03	6w3d	0.204	0.207	0.207	0.22	0.205	0.202	0.199	0.194	0.20475	0.00755456
32488	B6-Loxl1	Male	Mut 39bp-del + 8bp-del	2020-03-22	2020-05-01	5w4d	0.204	0.204	0.206	0.208	0.214	0.21	0.208	0.204	0.20725	0.00353553
34842	B6-Loxl1	Male	Mut 39bp-del + 8bp-del	2020-10-02	2020-11-25	7w5d	0.205	0.208	0.213	0.21	0.214	0.215	0.208	0.206	0.209875	0.00375832
35513	B6-Loxl1	Male	Mut 39bp-del + 8bp-del	2020-11-23	2021-01-05	6w1d	0.207	0.21	0.204	0.208	0.209	0.208	0.209	0.209	0.208	0.00185164
33878	B6-Loxl1	Female	Mut 41bp-del	2020-06-22	2020-08-12	7w2d	0.199	0.199	0.207	0.209	0.207	0.207	0.204	0.207	0.204875	0.00387068
34552	B6-Loxl1	Female	Mut 41bp-del	2020-08-22	2020-10-09	6w6d	0.213	0.209	0.213	0.2123	0.213	0.213	0.209	0.203	0.210663	0.00356127
34554	B6-Loxl1	Female	Mut 41bp-del	2020-08-22	2020-10-09	6w6d	0.213	0.213	0.216	0.218	0.213	0.21	0.211	0.209	0.212875	0.00299702
34916	B6-Loxl1	Female	Mut 41bp-del	2020-10-11	2020-11-25	6w3d	0.206	0.208	0.208	0.216	0.212	0.216	0.209	0.206	0.210125	0.00408613
34917	B6-Loxl1	Female	Mut 41bp-del	2020-10-11	2020-11-25	6w3d	0.207	0.209	0.211	0.211	0.209	0.208	0.204	0.203	0.20775	0.00296407
34919	B6-Loxl1	Female	Mut 41bp-del	2020-10-11	2020-11-25	6w3d	0.208	0.206	0.21	0.21	0.211	0.208	0.218	0.204	0.209375	0.00417261
34921	B6-Loxl1	Female	Mut 41bp-del	2020-10-11	2020-11-25	6w3d	0.209	0.204	0.218	0.214	0.211	0.211	0.213	0.213	0.211625	0.00406861
33406	B6-Loxl1	Male	Mut 41bp-del	2020-05-22	2020-07-02	5w6d	0.202	0.202	0.212	0.209	0.209	0.212	0.207	0.207	0.2075	0.00389138
33409	B6-Loxl1	Male	Mut 41bp-del	2020-05-22	2020-07-02	5w6d	0.209	0.217	0.209	0.212	0.212	0.214	0.214	0.209	0.212	0.0029277
33412	B6-Loxl1	Male	Mut 41bp-del	2020-05-24	2020-07-02	5w4d	0.205	0.215	0.204	0.212	0.214	0.21	0.207	0.207	0.20925	0.00413176
33413	B6-Loxl1	Male	Mut 41bp-del	2020-05-24	2020-07-02	5w4d	0.212	0.215	0.215	0.212	0.217	0.217	0.214	0.209	0.213875	0.00274838
34770	B6-Loxl1	Male	Mut 41bp-del	2020-09-25	2020-11-06	6w0d	0.201	0.198	0.203	0.206	0.211	0.204	0.204	0.204	0.203875	0.00375832
33421	B6-Loxl1	Female	Mut 58bp-del	2020-05-21	2020-07-01	5w6d	0.207	0.204	0.199	0.202	0.204	0.212	0.207	0.207	0.20525	0.00391882
33422	B6-Loxl1	Female	Mut 58bp-del	2020-05-21	2020-07-01	5w6d	0.209	0.212	0.209	0.215	0.205	0.204	0.205	0.202	0.207625	0.00440576
33424	B6-Loxl1	Female	Mut 58bp-del	2020-05-21	2020-07-01	5w6d	0.202	0.2	0.204	0.209	0.209	0.209	0.212	0.204	0.206125	0.0041897
33417	B6-Loxl1	Male	Mut 58bp-del	2020-05-21	2020-07-01	5w6d	0.202	0.199	0.204	0.204	0.196	0.194	0.204	0.196	0.199875	0.00415546
33418	B6-Loxl1	Male	Mut 58bp-del	2020-05-21	2020-07-01	5w6d	0.209	0.212	0.207	0.209	0.207	0.204	0.21	0.204	0.20775	0.00281577
33419	B6-Loxl1	Male	Mut 58bp-del	2020-05-21	2020-07-01	5w6d	0.207	0.2	0.202	0.207	0.197	0.204	0.204	0.195	0.202	0.00440779
33420	B6-Loxl1	Male	Mut 58bp-del	2020-05-21	2020-07-01	5w6d	0.202	0.202	0.202	0.202	0.204	0.207	0.199	0.196	0.20175	0.00324037
29414	B6-Loxl1	Female	WT	2019-10-20	2019-11-22	4w5d	0.208	0.206	0.206	0.213	0.208	0.206	0.208	0.203	0.20725	0.00286606
29623	B6-Loxl1	Female	WT	2019-11-04	2019-12-10	5w1d	0.203	0.206	0.213	0.211	0.211	0.208	0.208	0.206	0.20825	0.00328416
30690	B6-Loxl1	Female	WT	2020-01-02	2020-02-03	4w4d	0.204	0.204	0.21	0.208	0.209	0.208	0.208	0.204	0.206875	0.00247487
33410	B6-Loxl1	Female	WT	2020-05-22	2020-07-01	5w5d	0.209	0.204	0.209	0.214	0.207	0.204	0.209	0.205	0.207625	0.00337797
34287	B6-Loxl1	Female	WT	2020-07-23	2020-09-11	7w1d	0.204	0.207	0.209	0.212	0.209	0.207	0.205	0.207	0.2075	0.00250713
34288	B6-Loxl1	Female	WT	2020-07-23	2020-09-11	7w1d	0.209	0.212	0.212	0.207	0.217	0.219	0.209	0.207	0.2115	0.00447214
33526	B6-Loxl1	Female	WT	2020-11-21	2021-01-05	6w3d	0.203	0.198	0.198	0.204	0.203	0.205	0.196	0.194	0.200125	0.00412094
30704	B6-Loxl1	Male	WT	2020-01-01	2020-02-03	4w5d	0.204	0.208	0.211	0.213	0.209	0.216	0.209	0.209	0.209875	0.0035632
31026	B6-Loxl1	Male	WT	2020-01-23	2020-03-16	7w4d	0.204	0.211	0.213	0.211	0.211	0.211	0.211	0.206	0.20975	0.00305894
33408	B6-Loxl1	Male	WT	2020-05-22	2020-07-01	5w6d	0.207	0.207	0.212	0.217	0.21	0.204	0.207	0.204	0.2085	0.00437526
33414	B6-Loxl1	Male	WT	2020-05-24	2020-07-02	5w4d	0.207	0.207	0.212	0.209	0.207	0.209	0.204	0.204	0.207375	0.00266927
33873	B6-Loxl1	Male	WT	2020-06-22	2020-08-12	7w2d	0.207	0.215	0.21	0.212	0.212	0.212	0.209	0.214	0.211375	0.0026152
34841	B6-Loxl1	Male	WT	2020-10-02	2020-11-25	7w5d	0.204	0.213	0.209	0.213	0.214	0.21	0.214	0.204	0.210125	0.0041897
33428	B6-Loxl1	Female	Het 27bp-del + 1bp-del	2020-05-24	2020-10-09	4.5m	0.204	0.207	0.207	0.209	0.215	0.209	0.207	0.207	0.208125	0.00318198
33429	B6-Loxl1	Female	Het 27bp-del + 1bp-del	2020-05-24	2020-10-09	4.5m	0.212	0.21	0.207	0.207	0.214	0.212	0.212	0.202	0.2095	0.00392792
33350	B6-Loxl1	Male	Het 27bp-del + 1bp-del	2020-05-12	2020-09-22	4.5m	0.205	0.214	0.209	0.216	0.212	0.212	0.209	0.205	0.21025	0.00399106
33346	B6-Loxl1	Male	Het 27bp-del + 1bp-del	2020-05-16	2020-10-02	4.5m	0.202	0.204	0.212	0.212	0.217	0.217	0.209	0.207	0.21	0.00555492
33425	B6-Loxl1	Male	Het 27bp-del + 1bp-del	2020-05-24	2020-10-09	4.5m	0.207	0.212	0.212	0.209	0.205	0.205	0.207	0.207	0.208	0.00277746
29413	B6-Loxl1	Female	Het 2bp-ins	2019-10-20	2020-02-13	4m	0.204	0.211	0.209	0.209	0.214	0.213	0.212	0.209	0.210125	0.00313676
29621	B6-Loxl1	Female	Het 2bp-ins	2019-11-04	2020-03-23	4.5m	0.21	0.21	0.21	0.218	0.214	0.222	0.214	0.208	0.21325	0.00477344
29412	B6-Loxl1	Male	Het 2bp-ins	2019-10-20	2020-02-14	4m	0.206	0.204	0.214	0.214	0.211	0.213	0.219	0.208	0.211125	0.00491172
30702	B6-Loxl1	Male	Het 2bp-ins	2020-01-01	2020-05-06	4m	0.207	0.212	0.212	0.212	0.209	0.212	0.209	0.207	0.21	0.00226779
32485	B6-Loxl1	Female	Het 39bp-del + 8bp-del	2020-03-27	2020-07-13	3.5m	0.2	0.212	0.209	0.212	0.214	0.214	0.214	0.212	0.210875	0.00470372
32489	B6-Loxl1	Female	Het 39bp-del + 8bp-del	2020-03-22	2020-07-13	3.5m	0.207	0.202	0.212	0.209	0.207	0.204	0.202	0.202	0.205625	0.00373927
33038	B6-Loxl1	Female	Het 39bp-del + 8bp-del	2020-04-19	2020-09-01	4.5m	0.21	0.209	0.207	0.209	0.212	0.214	0.214	0.202	0.209625	0.00396187
33034	B6-Loxl1	Male	Het 39bp-del + 8bp-del	2020-04-19	2020-09-01	4.5m	0.214	0.212	0.217	0.209	0.207	0.214	0.215	0.207	0.211875	0.00379614
33035	B6-Loxl1	Male	Het 39bp-del + 8bp-del	2020-04-19	2020-09-01	4.5m	0.207	0.207	0.207	0.207	-	-	-	-	0.207	0
33344	B6-Loxl1	Male	Het 39bp-del + 8bp-del	2020-05-16	2020-10-02	4.5m	0.202	0.202	0.204	0.209	0.209	0.209	0.204	0.207	0.20575	0.0031053
33345	B6-Loxl1	Male	Het 39bp-del + 8bp-del	2020-05-16	2020-10-02	4.5m	0.204	0.209	0.209	0.214	0.217	0.212	0.207	0.207	0.209875	0.00422366
33411	B6-Loxl1	Female	Het 41bp-del	2020-05-22	2020-09-22	4m	0.206	0.206	0.208	0.211	0.208	0.208	0.207	0.204	0.20725	0.00205287
33415	B6-Loxl1	Female	Het 41bp-del	2020-05-24	2020-10-09	4.5m	0.207	0.207	0.209	0.212	0.212	0.212	0.209	0.209	0.209625	0.00213391
33416	B6-Loxl1	Female	Het 41bp-del	2020-05-24	2020-10-09	4.5m	0.207	0.207	0.209	0.214	0.209	0.212	0.209	0.219	0.21075	0.00409704
33876	B6-Loxl1	Female	Het 41bp-del	2020-06-22	2020-10-14	4m	0.212	0.207	0.212	0.209	0.219	0.219	0.214	0.209	0.212625	0.00450198
33877	B6-Loxl1	Female	Het 41bp-del	2020-06-22	2020-10-14	4m	0.204	0.207	0.204	0.209	0.212	0.212	0.207	0.204	0.207375	0.00337797
33407	B6-Loxl1	Male	Het 41bp-del	2020-05-22	2020-10-02	4.5m	0.209	0.217	0.219	0.215	0.222	0.217	0.217	0.215	0.216375	0.00373927
33874	B6-Loxl1	Male	Het 41bp-del	2020-06-22	2020-10-14	4m	0.209	0.219	0.214	0.212	0.217	0.209	0.212	0.212	0.213	0.00354562
31982	B6-Loxl1	Female	Het 58bp-del	2020-03-07	2020-07-24	4.5m	0.205	0.207	0.212	0.212	0.212	0.212	0.207	0.209	0.2095	0.00287849
31983	B6-Loxl1	Female	Het 58bp-del	2020-03-07	2020-07-24	4.5m	0.209	0.214	0.214	0.212	0.212	0.214	0.212	0.212	0.212375	0.00168502
31984	B6-Loxl1	Female	Het 58bp-del	2020-03-07	2020-07-24	4.5m	0.207	0.21	0.209	0.212	0.214	0.209	0.212	0.204	0.209625	0.00315945
33423	B6-Loxl1	Female	Het 58bp-del	2020-05-21	2020-09-22	4m	0.206	0.215	0.216	0.213	0.211	0.208	0.213	0.213	0.211875	0.00339905
33336	B6-Loxl1	Male	Het 58bp-del	2020-05-15	2020-09-22	4m	0.209	0.202	0.202	0.202	0.207	0.207	0.207	0.207	0.205375	0.00287539
33337	B6-Loxl1	Male	Het 58bp-del	2020-05-15	2020-09-22	4m	0.2	0.207	0.205	0.209	0.212	0.212	0.209	0.209	0.207875	0.0039438
33039	B6-Loxl1	Male	Het 58bp-del	2020-04-18	2020-09-01	4.5m	0.202	0.205	0.204	0.202	0.212	0.204	0.204	0.199	0.204	0.00374166
29415	B6-Loxl1	Female	Mut 2bp-ins	2019-10-20	2020-02-13	4m	0.209	0.209	0.213	0.211	0.211	0.209	0.209	0.209	0.21	0.00151186
30691	B6-Loxl1	Female	Mut 2bp-ins	2020-01-02	2020-05-06	4m	0.204	0.213	0.212	0.213	0.209	0.208	0.213	0.204	0.2095	0.00389138
34283	B6-Loxl1	Female	Mut 2bp-ins	2020-07-23	2020-12-07	4.5m	0.211	0.215	0.213	0.214	0.21	0.218	0.209	0.208	0.21225	0.00337004
34286	B6-Loxl1	Female	Mut 2bp-ins	2020-07-23	2020-11-20	4m	0.206	0.204	0.208	0.206	0.211	0.209	0.208	0.203	0.206875	0.00264237
30703	B6-Loxl1	Male	Mut 2bp-ins	2020-01-01	2020-05-06	4m	0.214	0.213	0.216	0.215	0.216	0.213	0.208	0.209	0.213	0.00302372
31025	B6-Loxl1	Male	Mut 2bp-ins	2020-01-23	2020-06-03	4.5m	0.2	0.207	0.212	0.214	0.204	0.207	0.21	0.212	0.20825	0.0046828
31027	B6-Loxl1	Male	Mut 2bp-ins	2020-01-23	2020-06-03	4.5m	0.207	0.207	0.212	0.214	0.207	0.217	0.217	0.218	0.212375	0.00483846
29627	B6-Loxl1	Male	Mut 2bp-ins	2019-11-11	2020-02-19	3m	0.203	0.208	0.204	0.204	0.208	0.208	0.201	0.199	0.204375	0.00342
30822	B6-Loxl1	Male	Mut 2bp-ins	2020-01-07	2020-05-22	4.5m	0.207	0.214	0.219	0.219	0.222	0.222	0.219	0.214	0.217	0.00507093
34511	B6-Loxl1	Female	Mut 39bp-del + 8bp-del	2020-08-16	2020-10-14	2m	0.204	0.207	0.217	0.214	0.207	0.214	0.207	0.204	0.20925	0.00500714
34718	B6-Loxl1	Female	Mut 39bp-del + 8bp-del	2020-09-11	2020-11-20	2m	0.204	0.208	0.211	0.208	0.211	0.213	0.203	0.206	0.208	0.00354562
34721	B6-Loxl1	Female	Mut 39bp-del + 8bp-del	2020-09-11	2020-11-20	2m	0.208	0.21	0.208	0.213	0.203	0.213	0.201	0.199	0.206875	0.00533017
32486	B6-Loxl1	Female	Mut 39bp-del + 8bp-del	2020-03-27	2020-07-13	3.5m	0.202	0.207	0.209	0.204	0.209	0.21	0.209	0.202	0.2065	0.00333809
32490	B6-Loxl1	Female	Mut 39bp-del + 8bp-del	2020-03-22	2020-07-13	3.5m	0.214	0.214	0.219	0.225	0.212	0.212	0.209	0.204	0.213625	0.00630051
33036	B6-Loxl1	Female	Mut 39bp-del + 8bp-del	2020-04-19	2020-07-13	3m	0.202	0.212	0.209	0.207	0.209	0.212	0.212	0.205	0.2085	0.0036645
33037	B6-Loxl1	Female	Mut 39bp-del + 8bp-del	2020-04-19	2020-07-13	3m	0.207	0.212	0.212	0.214	0.209	0.212	0.209	0.209	0.2105	0.00232993
34511	B6-Loxl1	Female	Mut 39bp-del + 8bp-del	2020-08-16	2020-11-20	3m	0.208	0.209	0.211	0.208	0.203	0.201	0.196	0.196	0.204	0.00590399
32488	B6-Loxl1	Male	Mut 39bp-del + 8bp-del	2020-03-22	2020-07-24	4m	0.204	0.207	0.21	0.21	0.215	0.199	0.209	0.202	0.207	0.00512696
34916	B6-Loxl1	Female	Mut 41bp-del	2020-10-11	2021-01-05	3m	0.198	0.201	0.206	0.211	0.213	0.208	0.213	0.204	0.20675	0.00554849
34917	B6-Loxl1	Female	Mut 41bp-del	2020-10-11	2021-01-05	3m	0.208	0.208	0.207	0.204	0.206	0.203	0.206	0.199	0.205125	0.00304432
34919	B6-Loxl1	Female	Mut 41bp-del	2020-10-11	2021-01-05	3m	0.204	0.209	0.213	0.211	0.212	0.208	0.211	0.203	0.208875	0.00368152
34921	B6-Loxl1	Female	Mut 41bp-del	2020-10-11	2021-01-05	3m	0.208	0.208	0.213	0.218	0.209	0.209	0.212	0.203	0.21	0.00440779
33406	B6-Loxl1	Male	Mut 41bp-del	2020-05-22	2020-10-02	4.5m	0.207	0.207	0.214	0.209	0.209	0.217	0.214	0.207	0.2105	0.00392792
33409	B6-Loxl1	Male	Mut 41bp-del	2020-05-22	2020-10-02	4.5m	0.204	0.212	0.21	0.212	0.209	0.218	0.212	0.209	0.21075	0.00395511
33412	B6-Loxl1	Male	Mut 41bp-del	2020-05-24	2020-10-09	4.5m	0.212	0.213	0.214	0.214	0.21	0.211	0.206	0.206	0.21075	0.00324037
33952	B6-Loxl1	Female	Mut 58bp-del	2020-06-30	2020-10-29	4m	0.205	0.204	0.209	0.208	-	-	-	-	0.2065	0.00238048
33953	B6-Loxl1	Female	Mut 58bp-del	2020-06-30	2020-11-20	5m	0.196	0.199	0.206	0.206	0.201	0.208	0.201	0.193	0.20125	0.00523041
34711	B6-Loxl1	Female	Mut 58bp-del	2020-09-11	2020-11-20	2.5m	0.212	0.209	0.209	0.209	0.209	0.211	0.213	0.204	0.2095	0.00272554
34712	B6-Loxl1	Female	Mut 58bp-del	2020-09-11	2020-11-20	2.5m	0.204	0.198	0.198	0.198	0.201	0.196	0.196	0.193	0.198	0.00333809
34709	B6-Loxl1	Female	Mut 58bp-del	2020-09-11	2020-11-20	2.5m	0.203	0.208	0.203	0.204	0.21	0.208	0.209	0.209	0.20675	0.00291548
33421	B6-Loxl1	Female	Mut 58bp-del	2020-05-21	2020-09-22	4m	0.208	0.209	0.213	0.209	0.204	0.216	0.213	0.206	0.20975	0.00399106
33422	B6-Loxl1	Female	Mut 58bp-del	2020-05-21	2020-09-22	4m	0.204	0.215	0.213	0.219	0.216	0.218	0.213	0.213	0.213875	0.00461171
33424	B6-Loxl1	Female	Mut 58bp-del	2020-05-21	2020-09-22	4m	0.208	0.211	0.213	0.211	0.218	0.213	0.208	0.211	0.211625	0.00320435
33417	B6-Loxl1	Male	Mut 58bp-del	2020-05-21	2020-09-11	3.5m	0.199	0.204	0.207	0.204	0.202	0.207	0.212	0.204	0.204875	0.00387068
33418	B6-Loxl1	Male	Mut 58bp-del	2020-05-21	2020-09-11	3.5m	0.209	0.214	0.215	0.219	0.215	0.219	0.217	0.209	0.214625	0.00392565
33419	B6-Loxl1	Male	Mut 58bp-del	2020-05-21	2020-08-12	2.5m	0.196	0.202	0.204	0.207	0.199	0.204	0.199	0.191	0.20025	0.00511999
33420	B6-Loxl1	Male	Mut 58bp-del	2020-05-21	2020-08-12	2.5m	0.204	0.21	0.209	0.207	0.207	0.212	0.21	0.204	0.207875	0.00290012
29414	B6-Loxl1	Female	WT	2019-10-20	2020-02-13	4m	0.204	0.208	0.209	0.208	0.206	0.204	0.204	0.208	0.206375	0.00213391
29623	B6-Loxl1	Female	WT	2019-11-04	2020-03-23	4.5m	0.204	0.212	0.214	0.208	0.216	0.218	0.22	0.212	0.213	0.00523723
30690	B6-Loxl1	Female	WT	2020-01-02	2020-05-06	4m	0.203	0.209	0.204	0.209	0.216	0.214	0.211	0.208	0.20925	0.00446414
33410	B6-Loxl1	Female	WT	2020-05-22	2020-09-22	4m	0.203	0.208	0.209	0.211	0.209	0.208	0.209	0.209	0.20825	0.00231455
34287	B6-Loxl1	Female	WT	2020-07-23	2020-12-07	4.5m	0.209	0.208	0.209	0.216	0.209	0.203	0.203	0.203	0.2075	0.00447214
34288	B6-Loxl1	Female	WT	2020-07-23	2020-12-07	4.5m	0.21	0.213	0.218	0.214	0.218	0.216	0.206	0.208	0.212875	0.00451782
30704	B6-Loxl1	Male	WT	2020-01-01	2020-05-06	4m	0.204	0.213	0.213	0.214	0.211	0.211	0.209	0.209	0.2105	0.00320713
31026	B6-Loxl1	Male	WT	2020-01-23	2020-06-03	4.5m	0.204	0.209	0.212	0.214	0.212	0.207	0.207	0.204	0.208625	0.00377728
33408	B6-Loxl1	Male	WT	2020-05-22	2020-10-02	4.5m	0.205	0.204	0.207	0.209	0.207	0.207	0.205	0.204	0.206	0.00177281
33414	B6-Loxl1	Male	WT	2020-05-24	2020-10-09	4.5m	0.211	0.207	0.208	0.211	0.208	0.214	0.209	0.208	0.2095	0.00232993
33873	B6-Loxl1	Male	WT	2020-06-22	2020-10-14	4m	0.204	0.209	0.212	0.209	0.207	0.207	0.207	0.209	0.208	0.00232993
29624	B6-Loxl1	Female	Het 2bp-ins	2019-11-04	2020-12-07	1y1m	0.204	0.199	0.204	0.204	0.203	0.206	0.209	0.208	0.204625	0.00311391
29625	B6-Loxl1	Female	Het 2bp-ins	2019-11-04	2020-12-07	1y1m	0.206	0.211	0.21	0.206	0.208	0.211	0.209	0.206	0.208375	0.00219984
29873	B6-Loxl1	Female	Het 2bp-ins	2019-11-21	2020-12-07	1y1m	0.206	0.209	0.209	0.208	0.209	0.211	0.201	0.201	0.20675	0.00380789
33353	B6-Loxl1	Female	Het 39bp-del + 8bp-del	2020-05-12	2021-08-04	1y3m	0.203	0.208	0.209	0.211	-	-	-	-	0.20775	0.00340343
33354	B6-Loxl1	Female	Het 39bp-del + 8bp-del	2020-05-12	2021-08-04	1y3m	0.199	0.206	0.204	0.208	0.203	0.201	0.198	0.193	0.2015	0.0048107
33347	B6-Loxl1	Female	Het 39bp-del + 8bp-del	2020-05-16	2021-08-04	1y3m	0.201	0.204	0.201	0.199	0.201	0.211	0.204	0.203	0.203	0.0036645
33348	B6-Loxl1	Female	Het 39bp-del + 8bp-del	2020-05-16	2021-08-04	1y3m	0.201	0.209	0.203	0.205	0.207	0.203	0.206	0.207	0.205125	0.00264237
33349	B6-Loxl1	Female	Het 39bp-del + 8bp-del	2020-05-16	2021-08-04	1y3m	0.207	0.207	0.209	0.21	0.205	0.207	0.208	0.195	0.206	0.00469042
33754	B6-Loxl1	Female	Het 41bp-del	2020-06-14	2021-08-04	1y2m	0.203	0.204	0.199	0.198	0.209	0.209	0.213	0.208	0.205375	0.00526274
33755	B6-Loxl1	Female	Het 41bp-del	2020-06-14	2021-08-04	1y2m	0.203	0.203	0.203	0.203	0.204	0.206	0.201	0.191	0.20175	0.00455914
33042	B6-Loxl1	Female	Het 58bp-del	2020-04-18	2021-05-12	1y1m	0.203	0.216	0.214	0.209	0.211	0.213	0.209	0.208	0.210375	0.00406861
33043	B6-Loxl1	Female	Het 58bp-del	2020-04-18	2021-05-12	1y1m	0.211	0.208	0.211	0.213	0.219	0.209	0.203	0.208	0.21025	0.00462138
33045	B6-Loxl1	Female	Het 58bp-del	2020-04-18	2021-05-12	1y1m	0.204	0.211	0.211	0.209	0.213	0.209	0.209	0.206	0.209	0.00287849
33984	B6-Loxl1	Female	Mut 39bp-del + 8bp-del: MUT	2020-07-07	2021-01-04	6m	0.199	0.203	0.208	0.206	0.214	0.218	0.209	0.204	0.207625	0.00611643
33412	B6-Loxl1	Male	Mut 41bp-del	2020-05-24	2020-11-20	6m	0.194	0.202	0.204	0.209	0.207	0.21	0.201	0.199	0.20325	0.00539179
RGCC Thickness
Animal ID	Strain	Sex	Allele	DOB	OCT Date	Age @ OCT	OS1	OS2	OS3	OS4	OD1	OD2	OD3	OD4	OU Avg	OD SD
33428	B6-Loxl1	Female	Het 27bp-del + 1bp-del	2020-05-24	2020-07-02	5w4d	0.056	0.063	0.058	0.061	0.056	0.061	0.058	0.059	0.059	0.00250713
33429	B6-Loxl1	Female	Het 27bp-del + 1bp-del	2020-05-24	2020-07-02	5w4d	0.061	0.058	0.058	0.056	0.056	0.061	0.058	0.053	0.057625	0.00266927
33350	B6-Loxl1	Male	Het 27bp-del + 1bp-del	2020-05-12	2020-06-30	7w0d	0.053	0.059	0.059	0.056	0.058	0.058	0.053	0.058	0.05675	0.00249285
33346	B6-Loxl1	Male	Het 27bp-del + 1bp-del	2020-05-16	2020-06-30	6w3d	0.054	0.056	0.061	0.061	0.058	0.061	0.058	0.056	0.058125	0.0026959
33425	B6-Loxl1	Male	Het 27bp-del + 1bp-del	2020-05-24	2020-07-02	5w4d	0.048	0.051	0.058	0.053	0.058	0.056	0.056	0.058	0.05475	0.0037321
29413	B6-Loxl1	Female	Het 2bp-ins	2019-10-20	2019-11-22	4w5d	0.053	0.056	0.059	0.054	0.059	0.053	0.054	0.051	0.054875	0.00290012
29621	B6-Loxl1	Female	Het 2bp-ins	2019-11-04	2019-12-10	5w1d	0.053	0.056	0.059	0.058	0.056	0.059	0.056	0.054	0.056375	0.00219984
29412	B6-Loxl1	Male	Het 2bp-ins	2019-10-20	2019-11-22	4w5d	0.056	0.059	0.058	0.059	0.059	0.058	0.056	0.058	0.057875	0.00124642
30702	B6-Loxl1	Male	Het 2bp-ins	2020-01-01	2020-02-03	4w5d	0.059	0.061	0.059	0.061	0.06	0.061	0.057	0.056	0.05925	0.00190863
32485	B6-Loxl1	Female	Het 39bp-del + 8bp-del	2020-03-27	2020-05-01	5w0d	0.054	0.055	0.055	0.062	0.058	0.06	0.057	0.056	0.057125	0.00274838
32489	B6-Loxl1	Female	Het 39bp-del + 8bp-del	2020-03-22	2020-05-01	5w5d	0.056	0.056	0.052	0.055	0.056	0.056	0.058	0.06	0.056125	0.00229518
33038	B6-Loxl1	Female	Het 39bp-del + 8bp-del	2020-04-19	2020-06-03	6w3d	0.058	0.061	0.058	0.058	0.061	0.058	0.061	0.058	0.059125	0.00155265
33034	B6-Loxl1	Male	Het 39bp-del + 8bp-del	2020-04-19	2020-06-03	6w3d	0.059	0.056	0.061	0.061	0.063	0.058	0.058	0.056	0.059	0.00250713
33035	B6-Loxl1	Male	Het 39bp-del + 8bp-del	2020-04-19	2020-06-03	6w3d	0.056	0.056	0.061	0.061	0.054	0.056	0.056	0.061	0.057625	0.00287539
33344	B6-Loxl1	Male	Het 39bp-del + 8bp-del	2020-05-16	2020-06-30	6w3d	0.051	0.051	0.053	0.056	0.058	0.061	0.056	0.058	0.0555	0.00358569
33345	B6-Loxl1	Male	Het 39bp-del + 8bp-del	2020-05-16	2020-06-30	6w3d	0.053	0.056	0.053	0.053	0.061	0.061	0.053	0.053	0.055375	0.00362284
33411	B6-Loxl1	Female	Het 41bp-del	2020-05-22	2020-07-01	5w5d	0.056	0.053	0.051	0.058	-	-	-	-	0.0545	0.00310913
33415	B6-Loxl1	Female	Het 41bp-del	2020-05-24	2020-07-02	5w4d	0.063	0.066	0.053	0.058	0.051	0.056	0.053	0.061	0.057625	0.00534355
33416	B6-Loxl1	Female	Het 41bp-del	2020-05-24	2020-07-02	5w4d	0.058	0.058	0.056	0.067	0.053	0.058	0.058	0.058	0.05825	0.00395511
33876	B6-Loxl1	Female	Het 41bp-del	2020-06-22	2020-08-12	7w2d	0.051	0.056	0.056	0.053	0.056	0.058	0.056	0.053	0.054875	0.00229518
33877	B6-Loxl1	Female	Het 41bp-del	2020-06-22	2020-08-12	7w2d	0.048	0.053	0.058	0.058	0.053	0.056	0.056	0.056	0.05475	0.00332738
33407	B6-Loxl1	Male	Het 41bp-del	2020-05-22	2020-07-02	5w6d	0.058	0.058	0.056	0.058	0.056	0.058	0.056	0.056	0.057	0.00106904
33874	B6-Loxl1	Male	Het 41bp-del	2020-06-22	2020-08-12	7w2d	0.056	0.063	0.058	0.061	0.059	0.061	0.058	0.058	0.05925	0.00225198
34771	B6-Loxl1	Male	Het 41bp-del	2020-09-25	2020-11-06	6w0d	0.056	0.053	0.056	0.058	0.053	0.054	0.056	0.058	0.0555	0.002
31982	B6-Loxl1	Female	Het 58bp-del	2020-03-07	2020-04-15	5w4d	0.058	0.058	0.056	0.054	0.058	0.06	0.056	0.054	0.05675	0.00212132
31983	B6-Loxl1	Female	Het 58bp-del	2020-03-07	2020-04-15	5w4d	0.056	0.058	0.055	0.06	0.056	0.058	0.054	0.055	0.0565	0.002
31984	B6-Loxl1	Female	Het 58bp-del	2020-03-07	2020-04-15	5w4d	0.054	0.056	0.052	0.052	0.057	0.06	0.059	0.06	0.05625	0.00332738
33423	B6-Loxl1	Female	Het 58bp-del	2020-05-21	2020-07-01	5w4d	0.058	0.053	0.058	0.058	0.058	0.058	0.058	0.056	0.057125	0.00180772
33336	B6-Loxl1	Male	Het 58bp-del	2020-05-15	2020-06-30	6w4d	0.051	0.051	0.056	0.056	0.054	0.051	0.056	0.053	0.0535	0.00232993
33337	B6-Loxl1	Male	Het 58bp-del	2020-05-15	2020-06-30	6w4d	0.053	0.056	0.056	0.056	0.053	0.059	0.056	0.056	0.055625	0.00192261
33039	B6-Loxl1	Male	Het 58bp-del	2020-04-18	2020-06-03	6w4d	0.056	0.061	0.061	0.056	0.058	0.059	0.058	0.056	0.058125	0.00210017
33525	B6-Loxl1	Female	Mut 27bp-del + 1bp-del	2020-11-21	2021-01-05	6w3d	0.053	0.051	0.054	0.054	0.053	0.056	0.059	0.058	0.05475	0.00271241
33528	B6-Loxl1	Female	Mut 27bp-del + 1bp-del	2020-11-21	2021-01-05	6w3d	0.054	0.054	0.053	0.054	0.051	0.054	0.049	0.045	0.05175	0.00328416
29415	B6-Loxl1	Female	Mut 2bp-ins	2019-10-20	2019-11-22	4w5d	0.051	0.057	0.056	0.054	0.053	0.058	0.056	0.054	0.054875	0.00229518
30691	B6-Loxl1	Female	Mut 2bp-ins	2020-01-02	2020-02-03	4w4d	0.054	0.058	0.053	0.056	0.058	0.057	0.056	0.056	0.056	0.00177281
34283	B6-Loxl1	Female	Mut 2bp-ins	2020-07-23	2020-09-11	7w1d	0.056	0.058	0.056	0.056	0.056	0.056	0.053	0.053	0.0555	0.00169031
34285	B6-Loxl1	Female	Mut 2bp-ins	2020-07-23	2020-09-11	7w1d	0.061	0.058	0.058	0.053	0.063	0.061	0.053	0.053	0.0575	0.0040708
34286	B6-Loxl1	Female	Mut 2bp-ins	2020-07-23	2020-09-11	7w1d	0.051	0.058	0.054	0.058	0.051	0.056	0.048	0.048	0.053	0.00410575
29617	B6-Loxl1	Male	Mut 2bp-ins	2019-11-04	2019-12-10	5w1d	0.051	0.051	0.054	0.056	0.053	0.056	0.051	0.053	0.053125	0.00210017
30703	B6-Loxl1	Male	Mut 2bp-ins	2020-01-01	2020-02-03	4w5d	0.054	0.053	0.056	0.058	0.057	0.061	0.059	0.059	0.057125	0.0026959
31025	B6-Loxl1	Male	Mut 2bp-ins	2020-01-23	2020-03-16	7w4d	0.054	0.055	0.056	0.054	0.058	0.059	0.053	0.053	0.05525	0.00225198
31027	B6-Loxl1	Male	Mut 2bp-ins	2020-01-23	2020-03-16	7w4d	0.051	0.058	0.054	0.054	0.061	0.058	0.061	0.059	0.057	0.00362531
32486	B6-Loxl1	Female	Mut 39bp-del + 8bp-del	2020-03-27	2020-05-01	5w0d	0.056	0.05	0.058	0.054	0.056	0.062	0.054	0.055	0.055625	0.00346152
32490	B6-Loxl1	Female	Mut 39bp-del + 8bp-del	2020-03-22	2020-05-01	5w5d	0.052	0.054	0.055	0.059	0.055	0.056	0.056	0.057	0.0555	0.0020702
33036	B6-Loxl1	Female	Mut 39bp-del + 8bp-del	2020-04-19	2020-06-03	6w3d	0.053	0.058	0.056	0.058	0.064	0.059	0.058	0.056	0.05775	0.00315096
33037	B6-Loxl1	Female	Mut 39bp-del + 8bp-del	2020-04-19	2020-06-03	6w3d	0.056	0.061	0.061	0.059	0.058	0.058	0.056	0.061	0.05875	0.00212132
32488	B6-Loxl1	Male	Mut 39bp-del + 8bp-del	2020-03-22	2020-05-01	5w4d	0.053	0.058	0.058	0.054	0.058	0.064	0.054	0.055	0.05675	0.00357571
34842	B6-Loxl1	Male	Mut 39bp-del + 8bp-del	2020-10-02	2020-11-25	7w5d	0.053	0.059	0.059	0.058	0.056	0.062	0.053	0.056	0.057	0.00311677
35513	B6-Loxl1	Male	Mut 39bp-del + 8bp-del	2020-11-23	2021-01-05	6w1d	0.053	0.055	0.053	0.054	0.056	0.058	0.058	0.059	0.05575	0.00237547
33878	B6-Loxl1	Female	Mut 41bp-del	2020-06-22	2020-08-12	7w2d	0.051	0.051	0.056	0.058	0.056	0.058	0.056	0.053	0.054875	0.00285044
34552	B6-Loxl1	Female	Mut 41bp-del	2020-08-22	2020-10-09	6w6d	0.054	0.054	0.054	0.056	0.056	0.056	0.051	0.051	0.054	0.0020702
34554	B6-Loxl1	Female	Mut 41bp-del	2020-08-22	2020-10-09	6w6d	0.054	0.058	0.058	0.054	0.054	0.055	0.054	0.061	0.056	0.00267261
34916	B6-Loxl1	Female	Mut 41bp-del	2020-10-11	2020-11-25	6w3d	0.054	0.054	0.056	0.061	0.053	0.058	0.051	0.053	0.055	0.00320713
34917	B6-Loxl1	Female	Mut 41bp-del	2020-10-11	2020-11-25	6w3d	0.053	0.058	0.058	0.056	0.059	0.061	0.059	0.061	0.058125	0.00264237
34919	B6-Loxl1	Female	Mut 41bp-del	2020-10-11	2020-11-25	6w3d	0.058	0.054	0.058	0.058	0.059	0.058	0.06	0.058	0.057875	0.00172689
34921	B6-Loxl1	Female	Mut 41bp-del	2020-10-11	2020-11-25	6w3d	0.053	0.058	0.061	0.058	0.053	0.054	0.056	0.054	0.055875	0.00290012
33406	B6-Loxl1	Male	Mut 41bp-del	2020-05-22	2020-07-02	5w6d	0.051	0.056	0.053	0.058	0.051	0.056	0.051	0.053	0.053625	0.00272226
33409	B6-Loxl1	Male	Mut 41bp-del	2020-05-22	2020-07-02	5w6d	0.058	0.062	0.056	0.058	0.053	0.056	0.056	0.058	0.057125	0.00258775
33412	B6-Loxl1	Male	Mut 41bp-del	2020-05-24	2020-07-02	5w4d	0.054	0.056	0.051	0.054	0.056	0.054	0.056	0.053	0.05425	0.00175255
33413	B6-Loxl1	Male	Mut 41bp-del	2020-05-24	2020-07-02	5w4d	0.054	0.059	0.059	0.061	0.061	0.063	0.058	0.058	0.059125	0.0026959
34770	B6-Loxl1	Male	Mut 41bp-del	2020-09-25	2020-11-06	6w0d	0.051	0.053	0.054	0.059	0.054	0.056	0.054	0.061	0.05525	0.00328416
33421	B6-Loxl1	Female	Mut 58bp-del	2020-05-21	2020-07-01	5w6d	0.048	0.045	0.056	0.058	0.051	0.056	0.053	0.061	0.0535	0.00531843
33422	B6-Loxl1	Female	Mut 58bp-del	2020-05-21	2020-07-01	5w6d	0.051	0.056	0.056	0.059	0.051	0.056	0.056	0.056	0.055125	0.00274838
33424	B6-Loxl1	Female	Mut 58bp-del	2020-05-21	2020-07-01	5w6d	0.053	0.051	0.051	0.051	0.061	0.061	0.058	0.056	0.05525	0.00436708
33417	B6-Loxl1	Male	Mut 58bp-del	2020-05-21	2020-07-01	5w6d	0.053	0.053	0.051	0.053	0.051	0.051	0.056	0.053	0.052625	0.00168502
33418	B6-Loxl1	Male	Mut 58bp-del	2020-05-21	2020-07-01	5w6d	0.053	0.061	0.056	0.056	0.051	0.053	0.051	0.053	0.05425	0.00332738
33419	B6-Loxl1	Male	Mut 58bp-del	2020-05-21	2020-07-01	5w6d	0.058	0.054	0.058	0.051	0.051	0.056	0.051	0.054	0.054125	0.00299702
33420	B6-Loxl1	Male	Mut 58bp-del	2020-05-21	2020-07-01	5w6d	0.053	0.053	0.053	0.051	0.056	0.061	0.048	0.051	0.05325	0.00388219
29414	B6-Loxl1	Female	WT	2019-10-20	2019-11-22	4w5d	0.054	0.054	0.058	0.059	0.056	0.056	0.055	0.054	0.05575	0.00190863
29623	B6-Loxl1	Female	WT	2019-11-04	2019-12-10	5w1d	0.058	0.053	0.056	0.061	0.059	0.058	0.056	0.058	0.057375	0.00238672
30690	B6-Loxl1	Female	WT	2020-01-02	2020-02-03	4w4d	0.053	0.056	0.057	0.058	0.059	0.06	0.056	0.058	0.057125	0.00216712
33410	B6-Loxl1	Female	WT	2020-05-22	2020-07-01	5w5d	0.056	0.056	0.053	0.058	0.056	0.056	0.056	0.051	0.05525	0.00218763
34287	B6-Loxl1	Female	WT	2020-07-23	2020-09-11	7w1d	0.053	0.058	0.061	0.063	0.056	0.058	0.054	0.058	0.057625	0.00333542
34288	B6-Loxl1	Female	WT	2020-07-23	2020-09-11	7w1d	0.058	0.061	0.063	0.056	0.053	0.061	0.056	0.056	0.058	0.00338062
35526	B6-Loxl1	Female	WT	2020-11-21	2021-01-05	6w3d	0.056	0.053	0.051	0.056	0.056	0.058	0.053	0.051	0.05425	0.00260494
30704	B6-Loxl1	Male	WT	2020-01-01	2020-02-03	4w5d	0.059	0.057	0.056	0.058	0.056	0.059	0.054	0.054	0.056625	0.00199553
31026	B6-Loxl1	Male	WT	2020-01-23	2020-03-16	7w4d	0.049	0.058	0.056	0.055	0.051	0.058	0.063	0.053	0.055375	0.00443807
33408	B6-Loxl1	Male	WT	2020-05-22	2020-07-02	5w6d	0.056	0.056	0.056	0.063	0.054	0.056	0.053	0.056	0.05625	0.00296407
33414	B6-Loxl1	Male	WT	2020-05-24	2020-07-02	5w4d	0.056	0.058	0.058	0.058	0.053	0.058	0.053	0.058	0.0565	0.00226779
33873	B6-Loxl1	Male	WT	2020-06-22	2020-08-12	7w2d	0.056	0.061	0.059	0.061	0.056	0.061	0.056	0.061	0.058875	0.00247487
34841	B6-Loxl1	Male	WT	2020-10-02	2020-11-25	7w5d	0.053	0.06	0.058	0.058	0.061	0.058	0.059	0.058	0.058125	0.0023566
33428	B6-Loxl1	Female	Het 27bp-del + 1bp-del	2020-05-24	2020-10-09	4.5m	0.053	0.054	0.058	0.053	0.056	0.056	0.051	0.058	0.054875	0.00253194
33429	B6-Loxl1	Female	Het 27bp-del + 1bp-del	2020-05-24	2020-10-09	4.5m	0.058	0.056	0.053	0.061	0.061	0.061	0.053	0.056	0.057375	0.00342
33350	B6-Loxl1	Male	Het 27bp-del + 1bp-del	2020-05-12	2020-09-22	4.5m	0.054	0.059	0.057	0.061	0.054	0.059	0.061	0.052	0.057125	0.00344083
33346	B6-Loxl1	Male	Het 27bp-del + 1bp-del	2020-05-16	2020-10-02	4.5m	0.056	0.056	0.058	0.058	0.061	0.061	0.056	0.056	0.05775	0.00218763
33425	B6-Loxl1	Male	Het 27bp-del + 1bp-del	2020-05-24	2020-10-09	4.5m	0.056	0.056	0.053	0.053	0.056	0.061	0.056	0.053	0.0555	0.00267261
29413	B6-Loxl1	Female	Het 2bp-ins	2019-10-20	2020-02-13	4m	0.053	0.058	0.054	0.058	0.054	0.059	0.058	0.056	0.05625	0.00231455
29621	B6-Loxl1	Female	Het 2bp-ins	2019-11-04	2020-03-23	4.5m	0.058	0.055	0.056	0.054	0.059	0.063	0.058	0.058	0.057625	0.00277424
29412	B6-Loxl1	Male	Het 2bp-ins	2019-10-20	2020-02-14	4m	0.053	0.056	0.058	0.058	0.056	0.056	0.054	0.056	0.055875	0.00172689
30702	B6-Loxl1	Male	Het 2bp-ins	2020-01-01	2020-05-06	4m	0.053	0.056	0.056	0.056	0.058	0.058	0.051	0.053	0.055125	0.00253194
32485	B6-Loxl1	Female	Het 39bp-del + 8bp-del	2020-03-27	2020-07-13	3.5m	0.049	0.056	0.056	0.058	0.053	0.061	0.056	0.058	0.055875	0.00360307
32489	B6-Loxl1	Female	Het 39bp-del + 8bp-del	2020-03-22	2020-07-13	3.5m	0.051	0.053	0.051	0.053	0.059	0.058	0.058	0.058	0.055125	0.00344083
33038	B6-Loxl1	Female	Het 39bp-del + 8bp-del	2020-04-19	2020-07-13	4.5m	0.054	0.056	0.054	0.061	0.056	0.061	0.058	0.056	0.057	0.00277746
33034	B6-Loxl1	Male	Het 39bp-del + 8bp-del	2020-04-19	2020-09-01	4.5m	0.056	0.056	0.061	0.058	0.056	0.061	0.054	0.056	0.05725	0.00254951
33035	B6-Loxl1	Male	Het 39bp-del + 8bp-del	2020-04-19	2020-09-01	4.5m	0.056	0.056	0.053	0.058	-	-	-	-	0.05575	0.00206155
33344	B6-Loxl1	Male	Het 39bp-del + 8bp-del	2020-05-16	2020-10-02	4.5m	0.051	0.053	0.051	0.053	0.056	0.058	0.053	0.056	0.053875	0.00253194
33345	B6-Loxl1	Male	Het 39bp-del + 8bp-del	2020-05-16	2020-10-02	4.5m	0.051	0.053	0.058	0.061	0.063	0.059	0.053	0.053	0.056375	0.00443807
33411	B6-Loxl1	Female	Het 41bp-del	2020-05-22	2020-09-22	4m	0.058	0.054	0.054	0.059	0.057	0.056	0.055	0.054	0.055875	0.00195941
33415	B6-Loxl1	Female	Het 41bp-del	2020-05-24	2020-10-09	4.5m	0.056	0.056	0.056	0.058	0.058	0.063	0.058	0.056	0.057625	0.00238672
33416	B6-Loxl1	Female	Het 41bp-del	2020-05-24	2020-10-09	4.5m	0.056	0.06	0.056	0.058	0.053	0.058	0.058	0.066	0.058125	0.00379614
33876	B6-Loxl1	Female	Het 41bp-del	2020-06-22	2020-10-14	4m	0.056	0.056	0.056	0.058	0.058	0.058	0.058	0.056	0.057	0.00106904
33877	B6-Loxl1	Female	Het 41bp-del	2020-06-22	2020-10-14	4m	0.056	0.051	0.056	0.058	0.056	0.061	0.056	0.058	0.0565	0.00282843
33407	B6-Loxl1	Male	Het 41bp-del	2020-05-22	2020-10-02	4.5m	0.056	0.056	0.059	0.056	0.061	0.061	0.061	0.056	0.05825	0.00249285
33874	B6-Loxl1	Male	Het 41bp-del	2020-06-22	2020-10-14	4m	0.056	0.063	0.058	0.061	0.061	0.056	0.056	0.058	0.058625	0.00272226
31982	B6-Loxl1	Female	Het 58bp-del	2020-03-07	2020-07-24	4.5m	0.054	0.056	0.056	0.058	0.049	0.056	0.053	0.058	0.055	0.0029761
31983	B6-Loxl1	Female	Het 58bp-del	2020-03-07	2020-07-24	4.5m	0.058	0.058	0.058	0.058	0.058	0.061	0.053	0.058	0.05775	0.00218763
31984	B6-Loxl1	Female	Het 58bp-del	2020-03-07	2020-07-24	4.5m	0.051	0.054	0.056	0.058	0.058	0.058	0.058	0.058	0.056375	0.0026152
33423	B6-Loxl1	Female	Het 58bp-del	2020-05-21	2020-09-22	4m	0.053	0.057	0.061	0.058	0.053	0.057	0.061	0.061	0.057625	0.00333542
33336	B6-Loxl1	Male	Het 58bp-del	2020-05-15	2020-09-22	4m	0.053	0.051	0.053	0.054	0.053	0.056	0.056	0.058	0.05425	0.00225198
33337	B6-Loxl1	Male	Het 58bp-del	2020-05-15	2020-09-22	4m	0.052	0.064	0.054	0.057	0.054	0.059	0.052	0.054	0.05575	0.00409704
33039	B6-Loxl1	Male	Het 58bp-del	2020-04-18	2020-09-01	4.5m	0.053	0.059	0.058	0.053	0.056	0.053	0.056	0.051	0.054875	0.00279987
29415	B6-Loxl1	Female	Mut 2bp-ins	2019-10-20	2020-02-13	4m	0.054	0.056	0.061	0.058	0.054	0.058	0.054	0.053	0.056	0.00277746
30691	B6-Loxl1	Female	Mut 2bp-ins	2020-01-02	2020-05-06	4m	0.054	0.064	0.055	0.058	0.061	0.058	0.056	0.053	0.057375	0.00370087
34283	B6-Loxl1	Female	Mut 2bp-ins	2020-07-23	2020-12-07	4.5m	0.059	0.063	0.059	0.059	0.058	0.06	0.054	0.053	0.058125	0.00322656
34286	B6-Loxl1	Female	Mut 2bp-ins	2020-07-23	2020-11-20	4m	0.056	0.051	0.054	0.056	0.054	0.056	0.054	0.058	0.054875	0.00210017
30703	B6-Loxl1	Male	Mut 2bp-ins	2020-01-01	2020-05-06	4m	0.056	0.058	0.058	0.057	0.061	0.053	0.056	0.056	0.056875	0.00229518
31025	B6-Loxl1	Male	Mut 2bp-ins	2020-01-23	2020-06-03	4.5m	0.056	0.058	0.059	0.061	0.056	0.056	0.059	0.063	0.0585	0.00256348
31027	B6-Loxl1	Male	Mut 2bp-ins	2020-01-23	2020-06-03	4.5m	0.053	0.053	0.056	0.063	0.059	0.063	0.063	0.066	0.0595	0.00501427
29627	B6-Loxl1	Male	Mut 2bp-ins	2019-11-11	2020-02-19	3m	0.048	0.049	0.054	0.049	0.058	0.054	0.048	0.046	0.05075	0.00409704
30822	B6-Loxl1	Male	Mut 2bp-ins	2020-01-07	2020-05-22	4.5m	0.056	0.063	0.063	0.063	0.058	0.061	0.058	0.061	0.060375	0.00272226
34511	B6-Loxl1	Female	Mut 39bp-del + 8bp-del	2020-08-16	2020-10-14	2m	0.053	0.059	0.063	0.061	0.056	0.061	0.061	0.058	0.059	0.00325137
34718	B6-Loxl1	Female	Mut 39bp-del + 8bp-del	2020-09-11	2020-11-20	2m	0.051	0.053	0.054	0.051	0.053	0.058	0.051	0.054	0.053125	0.0023566
34721	B6-Loxl1	Female	Mut 39bp-del + 8bp-del	2020-09-11	2020-11-20	2m	0.058	0.063	0.054	0.058	0.054	0.058	0.054	0.053	0.0565	0.00338062
32486	B6-Loxl1	Female	Mut 39bp-del + 8bp-del	2020-03-27	2020-07-13	3.5m	0.054	0.063	0.056	0.056	0.058	0.061	0.058	0.058	0.058	0.00287849
32490	B6-Loxl1	Female	Mut 39bp-del + 8bp-del	2020-03-22	2020-07-13	3.5m	0.056	0.053	0.058	0.061	0.056	0.058	0.058	0.053	0.056625	0.00272226
33036	B6-Loxl1	Female	Mut 39bp-del + 8bp-del	2020-04-19	2020-07-13	3m	0.061	0.063	0.068	0.061	0.058	0.066	0.058	0.054	0.061125	0.00454933
33037	B6-Loxl1	Female	Mut 39bp-del + 8bp-del	2020-04-19	2020-07-13	3m	0.051	0.054	0.058	0.056	0.051	0.053	0.051	0.053	0.053375	0.00255999
34511	B6-Loxl1	Female	Mut 39bp-del + 8bp-del	2020-08-16	2020-11-20	3m	0.051	0.059	0.049	0.048	0.054	0.054	0.051	0.054	0.0525	0.0035051
32488	B6-Loxl1	Male	Mut 39bp-del + 8bp-del	2020-03-22	2020-08-13	4m	0.048	0.056	0.059	0.059	0.056	0.053	0.056	0.053	0.055	0.00362531
34916	B6-Loxl1	Female	Mut 41bp-del	2020-10-11	2021-01-05	3m	0.053	0.053	0.054	0.056	0.053	0.053	0.056	0.054	0.054	0.00130931
34917	B6-Loxl1	Female	Mut 41bp-del	2020-10-11	2021-01-05	3m	0.054	0.054	0.057	0.054	0.056	0.058	0.054	0.051	0.05475	0.00218763
34919	B6-Loxl1	Female	Mut 41bp-del	2020-10-11	2021-01-05	3m	0.056	0.059	0.058	0.053	0.058	0.056	0.054	0.055	0.056125	0.00210017
34921	B6-Loxl1	Female	Mut 41bp-del	2020-10-11	2021-01-05	3m	0.058	0.056	0.059	0.058	0.056	0.053	0.055	0.054	0.056125	0.00210017
33406	B6-Loxl1	Male	Mut 41bp-del	2020-05-22	2020-10-02	4.5m	0.058	0.056	0.056	0.058	0.051	0.058	0.051	0.053	0.055125	0.00304432
33409	B6-Loxl1	Male	Mut 41bp-del	2020-05-22	2020-10-02	4.5m	0.056	0.056	0.054	0.053	0.058	0.061	0.061	0.061	0.0575	0.00325137
33412	B6-Loxl1	Male	Mut 41bp-del	2020-05-24	2020-10-09	4.5m	0.052	0.054	0.053	0.053	0.052	0.054	0.051	0.051	0.0525	0.00119523
33952	B6-Loxl1	Female	Mut 58bp-del	2020-06-30	2020-10-29	4m	0.052	0.049	0.043	0.063	-	-	-	-	0.05175	0.00838153
33953	B6-Loxl1	Female	Mut 58bp-del	2020-06-30	2020-11-20	5m	0.051	0.054	0.058	0.059	0.059	0.06	0.061	0.057	0.057375	0.00333542
34711	B6-Loxl1	Female	Mut 58bp-del	2020-09-11	2020-11-20	2.5m	0.05	0.058	0.054	0.053	0.051	0.059	0.054	0.054	0.054125	0.00309089
34712	B6-Loxl1	Female	Mut 58bp-del	2020-09-11	2020-11-20	2.5m	0.058	0.053	0.053	0.054	0.053	0.054	0.054	0.049	0.0535	0.00244949
34709	B6-Loxl1	Female	Mut 58bp-del	2020-09-11	2020-11-20	2.5m	0.058	0.054	0.054	0.058	0.05	0.056	0.056	0.056	0.05525	0.00260494
33421	B6-Loxl1	Female	Mut 58bp-del	2020-05-21	2020-09-22	4m	0.053	0.058	0.056	0.059	0.051	0.058	0.058	0.053	0.05575	0.00301188
33422	B6-Loxl1	Female	Mut 58bp-del	2020-05-21	2020-09-22	4m	0.053	0.055	0.056	0.059	0.051	0.061	0.064	0.061	0.0575	0.00447214
33424	B6-Loxl1	Female	Mut 58bp-del	2020-05-21	2020-09-22	4m	0.051	0.056	0.053	0.056	0.053	0.058	0.056	0.053	0.0545	0.00232993
33417	B6-Loxl1	Male	Mut 58bp-del	2020-05-21	2020-09-11	3.5m	0.053	0.056	0.056	0.056	0.051	0.058	0.056	0.058	0.0555	0.00239046
33418	B6-Loxl1	Male	Mut 58bp-del	2020-05-21	2020-09-11	3.5m	0.056	0.056	0.059	0.063	0.056	0.061	0.056	0.056	0.057875	0.00279987
33419	B6-Loxl1	Male	Mut 58bp-del	2020-05-21	2020-08-12	2.5m	0.056	0.056	0.053	0.063	0.056	0.063	0.053	0.053	0.056625	0.00417261
33420	B6-Loxl1	Male	Mut 58bp-del	2020-05-21	2020-08-12	2.5m	0.053	0.059	0.066	0.058	0.051	0.061	0.059	0.058	0.058125	0.00461171
29414	B6-Loxl1	Female	WT	2019-10-20	2020-02-13	4m	0.061	0.059	0.059	0.057	0.051	0.058	0.051	0.056	0.0565	0.00370328
29623	B6-Loxl1	Female	WT	2019-11-04	2020-03-23	4.5m	0.046	0.054	0.056	0.048	0.058	0.062	0.062	0.062	0.056	0.00632456
30690	B6-Loxl1	Female	WT	2020-01-02	2020-05-06	4m	0.051	0.054	0.054	0.056	0.061	0.059	0.058	0.054	0.055875	0.00327054
33410	B6-Loxl1	Female	WT	2020-05-22	2020-09-22	4m	0.057	0.059	0.063	0.058	0.054	0.058	0.058	0.056	0.057875	0.00258775
34287	B6-Loxl1	Female	WT	2020-07-23	2020-12-07	4.5m	0.054	0.056	0.029	0.062	0.056	0.058	0.053	0.054	0.05275	0.0100107
34288	B6-Loxl1	Female	WT	2020-07-23	2020-12-07	4.5m	0.057	0.061	0.059	0.063	0.056	0.058	0.056	0.057	0.058375	0.00250357
30704	B6-Loxl1	Male	WT	2020-01-01	2020-05-06	4m	0.053	0.058	0.061	0.056	0.056	0.054	0.054	0.058	0.05625	0.00265922
31026	B6-Loxl1	Male	WT	2020-01-23	2020-06-03	4.5m	0.051	0.053	0.056	0.058	0.053	0.056	0.058	0.061	0.05575	0.00328416
33408	B6-Loxl1	Male	WT	2020-05-22	2020-10-02	4.5m	0.056	0.053	0.053	0.063	0.053	0.056	0.056	0.058	0.056	0.00338062
33414	B6-Loxl1	Male	WT	2020-05-24	2020-10-09	4.5m	0.058	0.053	0.056	0.059	0.058	0.061	0.061	0.059	0.058125	0.00264237
33873	B6-Loxl1	Male	WT	2020-06-22	2020-10-14	4m	0.053	0.058	0.058	0.058	0.056	0.061	0.054	0.066	0.058	0.00410575
29624	B6-Loxl1	Female	Het 2bp-ins	2019-11-04	2020-12-07	1y1m	0.058	0.054	0.058	0.054	0.053	0.054	0.053	0.054	0.05475	0.00205287
29625	B6-Loxl1	Female	Het 2bp-ins	2019-11-04	2020-12-07	1y1m	0.055	0.059	0.056	0.059	0.057	0.058	0.051	0.056	0.056375	0.0026152
29873	B6-Loxl1	Female	Het 2bp-ins	2019-11-21	2020-12-07	1y1m	0.049	0.054	0.056	0.053	0.054	0.058	0.053	0.049	0.05325	0.0031053
33353	B6-Loxl1	Female	Het 39bp-del + 8bp-del	2020-05-12	2021-08-04	1y3m	0.054	0.055	0.058	0.059	-	-	-	-	0.0565	0.00238048
33354	B6-Loxl1	Female	Het 39bp-del + 8bp-del	2020-05-12	2021-08-04	1y3m	0.058	0.061	0.054	0.058	0.054	0.053	0.054	0.054	0.05575	0.00286606
33347	B6-Loxl1	Female	Het 39bp-del + 8bp-del	2020-05-16	2021-08-04	1y3m	0.053	0.058	0.053	0.056	0.051	0.058	0.049	0.054	0.054	0.00320713
33348	B6-Loxl1	Female	Het 39bp-del + 8bp-del	2020-05-16	2021-08-04	1y3m	0.057	0.053	0.058	0.055	0.058	0.057	0.054	0.057	0.056125	0.00188509
33349	B6-Loxl1	Female	Het 39bp-del + 8bp-del	2020-05-16	2021-08-04	1y3m	0.058	0.057	0.062	0.062	0.055	0.058	0.057	0.053	0.05775	0.0031053
33754	B6-Loxl1	Female	Het 41bp-del	2020-06-14	2021-08-04	1y2m	0.051	0.046	0.056	0.056	0.061	0.059	0.061	0.059	0.056125	0.00524915
33755	B6-Loxl1	Female	Het 41bp-del	2020-06-14	2021-08-04	1y2m	0.051	0.051	0.058	0.054	0.061	0.059	0.051	0.049	0.05425	0.00449603
33042	B6-Loxl1	Female	Het 58bp-del	2020-04-18	2021-05-12	1y1m	0.052	0.058	0.054	0.054	0.056	0.058	0.056	0.058	0.05575	0.00225198
33043	B6-Loxl1	Female	Het 58bp-del	2020-04-18	2021-05-12	1y1m	0.054	0.054	0.053	0.054	0.061	0.054	0.053	0.058	0.055125	0.00285044
33045	B6-Loxl1	Female	Het 58bp-del	2020-04-18	2021-05-12	1y1m	0.053	0.058	0.056	0.058	0.054	0.056	0.054	0.051	0.055	0.00244949
33984	B6-Loxl1	Female	Mut 39bp-del + 8bp-del	2020-07-07	2021-01-04	6m	0.051	0.056	0.051	0.049	0.056	0.059	0.051	0.054	0.053375	0.00342
33412	B6-Loxl1	Male	Mut 41bp-del	2020-05-24	2020-11-20	6m	0.048	0.058	0.054	0.053	0.05	0.058	0.054	0.051	0.05325	0.00357571
CCT and ACD
Animal ID	Strain	Sex	Allele	DOB	OCT Date	Age @ OCT	CCT OS	Epi OS	Str OS	AC Depth OS	CCT OD	Epi OD	Str OD	AC Depth OD		Avg CCT	SD CCT	Avg Epi	SD Epi	Avg Str	SD Str	Avg AC Depth	SD AC Depth
33428	B6-Loxl1	Female	Het 27bp-del + 1bp-del	2020-05-24	2020-07-02	5w4d	0.097	0.036	0.061	0.37	0.102	0.033	0.069	0.358		0.0995	0.00353553	0.0345	0.00212132	0.065	0.00565685	0.364	0.00848528
33429	B6-Loxl1	Female	Het 27bp-del + 1bp-del	2020-05-24	2020-07-02	5w4d	0.102	0.033	0.069	0.353	0.1	0.036	0.064	0.345		0.101	0.00141421	0.0345	0.00212132	0.0665	0.00353553	0.349	0.00565685
33350	B6-Loxl1	Male	Het 27bp-del + 1bp-del	2020-05-12	2020-06-30	7w0d	0.092	0.033	0.059	0.383	0.102	0.035	0.067	0.399		0.097	0.00707107	0.034	0.00141421	0.063	0.00565685	0.391	0.0113137
33346	B6-Loxl1	Male	Het 27bp-del + 1bp-del	2020-05-16	2020-06-30	6w3d	0.097	0.033	0.064	0.37	0.1	0.033	0.067	0.36		0.0985	0.00212132	0.033	0	0.0655	0.00212132	0.365	0.00707107
33425	B6-Loxl1	Male	Het 27bp-del + 1bp-del	2020-05-24	2020-07-02	5w4d	0.09	0.031	0.059	0.36	0.097	0.031	0.066	0.363		0.0935	0.00494975	0.031	0	0.0625	0.00494975	0.3615	0.00212132
29413	B6-Loxl1	Female	Het 2bp-ins	2019-10-20	2019-11-22	4w5d	0.097	0.032	0.065	0.346	0.088	0.03	0.058	0.348		0.0925	0.00636396	0.031	0.00141421	0.0615	0.00494975	0.347	0.00141421
29621	B6-Loxl1	Female	Het 2bp-ins	2019-11-04	2019-12-10	5w1d	0.09	0.031	0.059	0.343	0.092	0.034	0.058	0.353		0.091	0.00141421	0.0325	0.00212132	0.0585	0.000707107	0.348	0.00707107
29412	B6-Loxl1	Male	Het 2bp-ins	2019-10-20	2019-11-22	4w5d	0.1	0.03	0.07	0.348	0.098	0.03	0.068	0.336		0.099	0.00141421	0.03	0	0.069	0.00141421	0.342	0.00848528
30702	B6-Loxl1	Male	Het 2bp-ins	2020-01-01	2020-02-03	4w5d	0.096	0.031	0.065	0.348	0.103	0.033	0.07	0.363		0.0995	0.00494975	0.032	0.00141421	0.0675	0.00353553	0.3555	0.0106066
32485	B6-Loxl1	Female	Het 39bp-del + 8bp-del	2020-03-27	2020-05-01	5w0d	0.101	0.032	0.069	0.323	0.095	0.036	0.059	0.327		0.098	0.00424264	0.034	0.00282843	0.064	0.00707107	0.325	0.00282843
32489	B6-Loxl1	Female	Het 39bp-del + 8bp-del	2020-03-22	2020-05-01	5w5d	0.079	0.022	0.057	0.349	0.085	0.03	0.055	0.335		0.082	0.00424264	0.026	0.00565685	0.056	0.00141421	0.342	0.00989949
33038	B6-Loxl1	Female	Het 39bp-del + 8bp-del	2020-04-19	2020-06-03	6w3d	0.097	0.033	0.064	0.381	0.09	0.031	0.059	0.373		0.0935	0.00494975	0.032	0.00141421	0.0615	0.00353553	0.377	0.00565685
33034	B6-Loxl1	Male	Het 39bp-del + 8bp-del	2020-04-19	2020-06-03	6w3d	0.102	0.035	0.067	0.381	0.099	0.035	0.064	0.381		0.1005	0.00212132	0.035	0	0.0655	0.00212132	0.381	0
33035	B6-Loxl1	Male	Het 39bp-del + 8bp-del	2020-04-19	2020-06-03	6w3d	0.107	0.038	0.069	0.399	0.105	0.036	0.069	0.404		0.106	0.00141421	0.037	0.00141421	0.069	0	0.4015	0.00353553
33344	B6-Loxl1	Male	Het 39bp-del + 8bp-del	2020-05-16	2020-06-30	6w3d	0.094	0.033	0.061	0.363	0.097	0.036	0.061	0.36		0.0955	0.00212132	0.0345	0.00212132	0.061	0	0.3615	0.00212132
33345	B6-Loxl1	Male	Het 39bp-del + 8bp-del	2020-05-16	2020-06-30	6w3d	0.097	0.035	0.062	0.388	0.094	0.033	0.061	0.391		0.0955	0.00212132	0.034	0.00141421	0.0615	0.000707107	0.3895	0.00212132
33411	B6-Loxl1	Female	Het 41bp-del	2020-05-22	2020-07-01	5w5d	0.096	0.036	0.06	0.383	0.092	0.033	0.059	0.36		0.094	0.00282843	0.0345	0.00212132	0.0595	0.000707107	0.3715	0.0162635
33415	B6-Loxl1	Female	Het 41bp-del	2020-05-24	2020-07-02	5w4d	0.1	0.036	0.064	0.337	0.092	0.031	0.061	0.327		0.096	0.00565685	0.0335	0.00353553	0.0625	0.00212132	0.332	0.00707107
33416	B6-Loxl1	Female	Het 41bp-del	2020-05-24	2020-07-02	5w4d	0.1	0.036	0.064	0.355	0.099	0.035	0.064	0.335		0.0995	0.000707107	0.0355	0.000707107	0.064	0	0.345	0.0141421
33876	B6-Loxl1	Female	Het 41bp-del	2020-06-22	2020-08-12	7w2d	0.09	0.036	0.054	0.394	0.097	0.036	0.061	0.378		0.0935	0.00494975	0.036	0	0.0575	0.00494975	0.386	0.0113137
33877	B6-Loxl1	Female	Het 41bp-del	2020-06-22	2020-08-12	7w2d	0.097	0.038	0.059	0.386	0.099	0.035	0.064	0.378		0.098	0.00141421	0.0365	0.00212132	0.0615	0.00353553	0.382	0.00565685
33407	B6-Loxl1	Male	Het 41bp-del	2020-05-22	2020-07-02	5w6d	0.1	0.033	0.067	0.378	0.099	0.035	0.064	0.383		0.0995	0.000707107	0.034	0.00141421	0.0655	0.00212132	0.3805	0.00353553
33874	B6-Loxl1	Male	Het 41bp-del	2020-06-22	2020-08-12	7w2d	0.102	0.035	0.067	0.406	0.099	0.035	0.064	0.406		0.1005	0.00212132	0.035	0	0.0655	0.00212132	0.406	0
34771	B6-Loxl1	Male	Het 41bp-del	2020-09-25	2020-11-06	6w0d	0.099	0.033	0.066	0.37	0.094	0.034	0.06	0.356		0.0965	0.00353553	0.0335	0.000707107	0.063	0.00424264	0.363	0.00989949
31982	B6-Loxl1	Female	Het 58bp-del	2020-03-07	2020-04-15	5w4d	0.095	0.036	0.059	0.329	0.099	0.036	0.063	0.337		0.097	0.00282843	0.036	0	0.061	0.00282843	0.333	0.00565685
31983	B6-Loxl1	Female	Het 58bp-del	2020-03-07	2020-04-15	5w4d	0.097	0.034	0.063	0.339	0.095	0.032	0.063	0.331		0.096	0.00141421	0.033	0.00141421	0.063	0	0.335	0.00565685
31984	B6-Loxl1	Female	Het 58bp-del	2020-03-07	2020-04-15	5w4d	0.097	0.034	0.063	0.337	0.097	0.036	0.061	0.323		0.097	0	0.035	0.00141421	0.062	0.00141421	0.33	0.00989949
33423	B6-Loxl1	Female	Het 58bp-del	2020-05-21	2020-07-01	5w4d	0.092	0.028	0.064	0.365	0.092	0.033	0.059	0.37		0.092	0	0.0305	0.00353553	0.0615	0.00353553	0.3675	0.00353553
33336	B6-Loxl1	Male	Het 58bp-del	2020-05-15	2020-06-30	6w4d	0.102	0.035	0.067	0.378	0.097	0.036	0.061	0.384		0.0995	0.00353553	0.0355	0.000707107	0.064	0.00424264	0.381	0.00424264
33337	B6-Loxl1	Male	Het 58bp-del	2020-05-15	2020-06-30	6w4d	0.102	0.033	0.069	0.386	0.097	0.033	0.064	0.368		0.0995	0.00353553	0.033	0	0.0665	0.00353553	0.377	0.0127279
33039	B6-Loxl1	Male	Het 58bp-del	2020-04-18	2020-06-03	6w4d	0.102	0.035	0.067	0.363	0.099	0.033	0.066	0.393		0.1005	0.00212132	0.034	0.00141421	0.0665	0.000707107	0.378	0.0212132
35525	B6-Loxl1	Female	Mut 27bp-del + 1bp-del	2020-11-21	2021-01-05	6w3d	0.094	0.036	0.058	0.398	0.089	0.031	0.058	0.398		0.0915	0.00353553	0.0335	0.00353553	0.058	0	0.398	0
35528	B6-Loxl1	Female	Mut 27bp-del + 1bp-del	2020-11-21	2021-01-05	6w3d	0.093	0.033	0.06	0.374	0.089	0.036	0.053	0.373		0.091	0.00282843	0.0345	0.00212132	0.0565	0.00494975	0.3735	0.000707107
29415	B6-Loxl1	Female	Mut 2bp-ins	2019-10-20	2019-11-22	4w5d	0.085	0.029	0.056	0.358	0.084	0.033	0.051	0.374		0.0845	0.000707107	0.031	0.00282843	0.0535	0.00353553	0.366	0.0113137
30691	B6-Loxl1	Female	Mut 2bp-ins	2020-01-02	2020-02-03	4w4d	0.087	0.032	0.055	0.368	0.09	0.033	0.053	0.373		0.0885	0.00212132	0.0325	0.000707107	0.054	0.00141421	0.3705	0.00353553
34283	B6-Loxl1	Female	Mut 2bp-ins	2020-07-23	2020-09-11	7w1d	0.094	0.033	0.061	0.368	0.092	0.031	0.061	0.381		0.093	0.00141421	0.032	0.00141421	0.061	0	0.3745	0.00919239
34285	B6-Loxl1	Female	Mut 2bp-ins	2020-07-23	2020-09-11	7w1d	0.092	0.034	0.058	0.396	0.095	0.033	0.062	0.399		0.0935	0.00212132	0.0335	0.000707107	0.06	0.00282843	0.3975	0.00212132
34286	B6-Loxl1	Female	Mut 2bp-ins	2020-07-23	2020-09-11	7w1d	0.09	0.034	0.056	0.386	0.087	0.036	0.051	0.376		0.0885	0.00212132	0.035	0.00141421	0.0535	0.00353553	0.381	0.00707107
29617	B6-Loxl1	Male	Mut 2bp-ins	2019-11-04	2019-12-10	5w1d	0.09	0.032	0.058	0.383	0.088	0.031	0.057	0.364		0.089	0.00141421	0.0315	0.000707107	0.0575	0.000707107	0.3735	0.013435
30703	B6-Loxl1	Male	Mut 2bp-ins	2020-01-01	2020-02-03	4w5d	0.086	0.035	0.051	0.383	0.084	0.031	0.053	0.384		0.085	0.00141421	0.033	0.00282843	0.052	0.00141421	0.3835	0.000707107
31025	B6-Loxl1	Male	Mut 2bp-ins	2020-01-23	2020-03-16	7w4d	0.09	0.036	0.054	0.411	0.096	0.034	0.062	0.408		0.093	0.00424264	0.035	0.00141421	0.058	0.00565685	0.4095	0.00212132
31027	B6-Loxl1	Male	Mut 2bp-ins	2020-01-23	2020-03-16	7w4d	0.089	0.033	0.056	0.413	0.093	0.034	0.059	0.411		0.091	0.00282843	0.0335	0.000707107	0.0575	0.00212132	0.412	0.00141421
32486	B6-Loxl1	Female	Mut 39bp-del + 8bp-del	2020-03-27	2020-05-01	5w0d	0.083	0.028	0.055	0.291	0.083	0.03	0.053	0.303		0.083	0	0.029	0.00141421	0.054	0.00141421	0.297	0.00848528
32490	B6-Loxl1	Female	Mut 39bp-del + 8bp-del	2020-03-22	2020-05-01	5w5d	0.087	0.032	0.055	0.357	0.087	0.032	0.055	0.339		0.087	0	0.032	0	0.055	0	0.348	0.0127279
33036	B6-Loxl1	Female	Mut 39bp-del + 8bp-del	2020-04-19	2020-06-03	6w3d	0.092	0.036	0.056	0.391	0.087	0.033	0.058	0.396		0.0895	0.00353553	0.0345	0.00212132	0.057	0.00141421	0.3935	0.00353553
33037	B6-Loxl1	Female	Mut 39bp-del + 8bp-del	2020-04-19	2020-06-03	6w3d	0.084	0.03	0.054	0.388	0.081	0.028	0.053	0.353		0.0825	0.00212132	0.029	0.00141421	0.0535	0.000707107	0.3705	0.0247487
32488	B6-Loxl1	Male	Mut 39bp-del + 8bp-del	2020-03-22	2020-05-01	5w4d	0.097	0.032	0.065	0.378	0.093	0.032	0.061	0.37		0.095	0.00282843	0.032	0	0.063	0.00282843	0.374	0.00565685
34842	B6-Loxl1	Male	Mut 39bp-del + 8bp-del	2020-10-02	2020-11-25	7w5d	0.089	0.033	0.056	0.431	0.092	0.032	0.06	0.433		0.0905	0.00212132	0.0325	0.000707107	0.058	0.00282843	0.432	0.00141421
35513	B6-Loxl1	Male	Mut 39bp-del + 8bp-del	2020-11-23	2021-01-05	6w1d	0.093	0.033	0.06	0.393	0.093	0.033	0.06	0.379		0.093	0	0.033	0	0.06	0	0.386	0.00989949
33878	B6-Loxl1	Female	Mut 41bp-del	2020-06-22	2020-08-12	7w2d	0.097	0.033	0.064	0.342	0.094	0.035	0.059	0.335		0.0955	0.00212132	0.034	0.00141421	0.0615	0.00353553	0.3385	0.00494975
34552	B6-Loxl1	Female	Mut 41bp-del	2020-08-22	2020-10-09	6w6d	0.094	0.034	0.06	0.374	0.095	0.033	0.062	0.378		0.0945	0.000707107	0.0335	0.000707107	0.061	0.00141421	0.376	0.00282843
34554	B6-Loxl1	Female	Mut 41bp-del	2020-08-22	2020-10-09	6w6d	0.098	0.035	0.063	0.384	0.093	0.035	0.058	0.366		0.0955	0.00353553	0.035	0	0.0605	0.00353553	0.375	0.0127279
34916	B6-Loxl1	Female	Mut 41bp-del	2020-10-11	2020-11-25	6w3d	0.093	0.035	0.058	0.393	0.093	0.031	0.062	0.394		0.093	0	0.033	0.00282843	0.06	0.00282843	0.3935	0.000707107
34917	B6-Loxl1	Female	Mut 41bp-del	2020-10-11	2020-11-25	6w3d	0.09	0.032	0.058	0.394	0.093	0.031	0.062	0.391		0.0915	0.00212132	0.0315	0.000707107	0.06	0.00282843	0.3925	0.00212132
34919	B6-Loxl1	Female	Mut 41bp-del	2020-10-11	2020-11-25	6w3d	0.098	0.036	0.062	0.403	0.096	0.031	0.065	0.399		0.097	0.00141421	0.0335	0.00353553	0.0635	0.00212132	0.401	0.00282843
34921	B6-Loxl1	Female	Mut 41bp-del	2020-10-11	2020-11-25	6w3d	0.092	0.035	0.057	0.393	0.09	0.033	0.057	0.393		0.091	0.00141421	0.034	0.00141421	0.057	0	0.393	0
33406	B6-Loxl1	Male	Mut 41bp-del	2020-05-22	2020-07-02	5w6d	0.095	0.031	0.064	0.396	0.092	0.036	0.056	0.383		0.0935	0.00212132	0.0335	0.00353553	0.06	0.00565685	0.3895	0.00919239
33409	B6-Loxl1	Male	Mut 41bp-del	2020-05-22	2020-07-02	5w6d	0.095	0.031	0.064	0.396	0.092	0.036	0.056	0.388		0.0935	0.00212132	0.0335	0.00353553	0.06	0.00565685	0.392	0.00565685
33412	B6-Loxl1	Male	Mut 41bp-del	2020-05-24	2020-07-02	5w4d	0.1	0.036	0.064	0.383	0.092	0.033	0.059	0.366		0.096	0.00565685	0.0345	0.00212132	0.0615	0.00353553	0.3745	0.0120208
33413	B6-Loxl1	Male	Mut 41bp-del	2020-05-24	2020-07-02	5w4d	0.099	0.035	0.064	0.346	0.094	0.033	0.061	0.35		0.0965	0.00353553	0.034	0.00141421	0.0625	0.00212132	0.348	0.00282843
34770	B6-Loxl1	Male	Mut 41bp-del	2020-09-25	2020-11-06	6w0d	0.097	0.032	0.065	0.384	0.094	0.034	0.06	0.374		0.0955	0.00212132	0.033	0.00141421	0.0625	0.00353553	0.379	0.00707107
33421	B6-Loxl1	Female	Mut 58bp-del	2020-05-21	2020-07-01	5w6d	0.089	0.033	0.056	0.388	0.09	0.034	0.056	0.378		0.0895	0.000707107	0.0335	0.000707107	0.056	0	0.383	0.00707107
33422	B6-Loxl1	Female	Mut 58bp-del	2020-05-21	2020-07-01	5w6d	0.089	0.033	0.056	0.394	0.082	0.031	0.051	0.386		0.0855	0.00494975	0.032	0.00141421	0.0535	0.00353553	0.39	0.00565685
33424	B6-Loxl1	Female	Mut 58bp-del	2020-05-21	2020-07-01	5w6d	0.082	0.031	0.051	0.373	0.081	0.03	0.051	0.388		0.0815	0.000707107	0.0305	0.000707107	0.051	0	0.3805	0.0106066
33417	B6-Loxl1	Male	Mut 58bp-del	2020-05-21	2020-07-01	5w6d	0.089	0.031	0.058	0.365	0.087	0.031	0.056	0.37		0.088	0.00141421	0.031	0	0.057	0.00141421	0.3675	0.00353553
33418	B6-Loxl1	Male	Mut 58bp-del	2020-05-21	2020-07-01	5w6d	0.092	0.033	0.059	0.391	0.087	0.031	0.056	0.401		0.0895	0.00353553	0.032	0.00141421	0.0575	0.00212132	0.396	0.00707107
33419	B6-Loxl1	Male	Mut 58bp-del	2020-05-21	2020-07-01	5w6d	0.092	0.036	0.058	0.381	0.09	0.033	0.057	0.381		0.091	0.00141421	0.0345	0.00212132	0.0575	0.000707107	0.381	0
33420	B6-Loxl1	Male	Mut 58bp-del	2020-05-21	2020-07-01	5w6d	0.089	0.033	0.056	0.399	0.086	0.03	0.056	0.386		0.0875	0.00212132	0.0315	0.00212132	0.056	0	0.3925	0.00919239
29414	B6-Loxl1	Female	WT	2019-10-20	2019-11-22	4w5d	0.096	0.031	0.065	0.341	0.093	0.03	0.063	0.351		0.0945	0.00212132	0.0305	0.000707107	0.064	0.00141421	0.346	0.00707107
29623	B6-Loxl1	Female	WT	2019-11-04	2019-12-10	5w1d	0.097	0.033	0.064	0.363	0.097	0.032	0.065	0.363		0.097	0	0.0325	0.000707107	0.0645	0.000707107	0.363	0
30690	B6-Loxl1	Female	WT	2020-01-02	2020-02-03	4w4d	0.101	0.034	0.067	0.343	0.1	0.033	0.067	0.364		0.1005	0.000707107	0.0335	0.000707107	0.067	0	0.3535	0.0148492
33410	B6-Loxl1	Female	WT	2020-05-22	2020-07-01	5w5d	0.097	0.03	0.067	0.353	0.1	0.028	0.072	0.37		0.0985	0.00212132	0.029	0.00141421	0.0695	0.00353553	0.3615	0.0120208
34287	B6-Loxl1	Female	WT	2020-07-23	2020-09-11	7w1d	0.104	0.036	0.068	0.353	0.097	0.036	0.061	0.358		0.1005	0.00494975	0.036	0	0.0645	0.00494975	0.3555	0.00353553
34288	B6-Loxl1	Female	WT	2020-07-23	2020-09-11	7w1d	0.097	0.033	0.064	0.376	0.092	0.031	0.061	0.37		0.0945	0.00353553	0.032	0.00141421	0.0625	0.00212132	0.373	0.00424264
33526	B6-Loxl1	Female	WT	2020-11-21	2021-01-05	6w3d	0.099	0.036	0.063	0.358	0.102	0.035	0.067	0.348		0.1005	0.00212132	0.0355	0.000707107	0.065	0.00282843	0.353	0.00707107
30704	B6-Loxl1	Male	WT	2020-01-01	2020-02-03	4w5d	0.099	0.033	0.066	0.359	0.1	0.032	0.068	0.363		0.0995	0.000707107	0.0325	0.000707107	0.067	0.00141421	0.361	0.00282843
31026	B6-Loxl1	Male	WT	2020-01-23	2020-03-16	7w4d	0.107	0.036	0.071	0.394	0.104	0.033	0.071	0.388		0.1055	0.00212132	0.0345	0.00212132	0.071	0	0.391	0.00424264
33408	B6-Loxl1	Male	WT	2020-05-22	2020-07-02	5w6d	0.102	0.035	0.067	0.36	0.099	0.035	0.064	0.376		0.1005	0.00212132	0.035	0	0.0655	0.00212132	0.368	0.0113137
33414	B6-Loxl1	Male	WT	2020-05-24	2020-07-02	5w4d	0.105	0.036	0.069	0.365	0.105	0.038	0.067	0.35		0.105	0	0.037	0.00141421	0.068	0.00141421	0.3575	0.0106066
33873	B6-Loxl1	Male	WT	2020-06-22	2020-08-12	7w2d	0.102	0.035	0.067	0.394	0.102	0.036	0.066	0.394		0.102	0	0.0355	0.000707107	0.0665	0.000707107	0.394	0
34841	B6-Loxl1	Male	WT	2020-10-02	2020-11-25	7w5d	0.103	0.034	0.069	0.394	0.101	0.034	0.067	0.401		0.102	0.00141421	0.034	0	0.068	0.00141421	0.3975	0.00494975
33428	B6-Loxl1	Female	Het 27bp-del + 1bp-del	2020-05-24	2020-10-09	4.5m	0.1	0.033	0.067	0.437	0.099	0.038	0.061	0.417		0.0995	0.000707107	0.0355	0.00353553	0.064	0.00424264	0.427	0.0141421
33429	B6-Loxl1	Female	Het 27bp-del + 1bp-del	2020-05-24	2020-10-09	4.5m	0.097	0.036	0.061	0.417	0.102	0.033	0.069	0.427		0.0995	0.00353553	0.0345	0.00212132	0.065	0.00565685	0.422	0.00707107
33350	B6-Loxl1	Male	Het 27bp-del + 1bp-del	2020-05-12	2020-09-22	4.5m	0.096	0.033	0.063	0.432	0.096	0.033	0.063	0.447		0.096	0	0.033	0	0.063	0	0.4395	0.0106066
33346	B6-Loxl1	Male	Het 27bp-del + 1bp-del	2020-05-16	2020-10-02	4.5m	0.1	0.033	0.067	0.424	0.099	0.035	0.064	0.432		0.0995	0.000707107	0.034	0.00141421	0.0655	0.00212132	0.428	0.00565685
33425	B6-Loxl1	Male	Het 27bp-del + 1bp-del	2020-05-24	2020-10-09	4.5m	0.095	0.031	0.064	0.424	0.097	0.033	0.064	0.429		0.096	0.00141421	0.032	0.00141421	0.064	0	0.4265	0.00353553
29413	B6-Loxl1	Female	Het 2bp-ins	2019-10-20	2020-02-13	4m	0.099	0.033	0.066	0.406	0.098	0.035	0.063	0.413		0.0985	0.000707107	0.034	0.00141421	0.0645	0.00212132	0.4095	0.00494975
29621	B6-Loxl1	Female	Het 2bp-ins	2019-11-04	2020-03-23	4.5m	0.097	0.032	0.065	0.396	0.097	0.034	0.063	0.406		0.097	0	0.033	0.00141421	0.064	0.00141421	0.401	0.00707107
29412	B6-Loxl1	Male	Het 2bp-ins	2019-10-20	2020-02-14	4m	0.105	0.036	0.069	0.423	0.098	0.031	0.067	0.404		0.1015	0.00494975	0.0335	0.00353553	0.068	0.00141421	0.4135	0.013435
30702	B6-Loxl1	Male	Het 2bp-ins	2020-01-01	2020-05-06	4m	0.104	0.033	0.071	0.434	0.105	0.036	0.069	0.447		0.1045	0.000707107	0.0345	0.00212132	0.07	0.00141421	0.4405	0.00919239
32485	B6-Loxl1	Female	Het 39bp-del + 8bp-del	2020-03-27	2020-07-13	3.5m	0.1	0.033	0.067	0.401	0.097	0.03	0.067	0.404		0.0985	0.00212132	0.0315	0.00212132	0.067	0	0.4025	0.00212132
32489	B6-Loxl1	Female	Het 39bp-del + 8bp-del	2020-03-22	2020-07-13	3.5m	0.092	0.031	0.061	0.409	0.094	0.035	0.059	0.409		0.093	0.00141421	0.033	0.00282843	0.06	0.00141421	0.409	0
33038	B6-Loxl1	Female	Het 39bp-del + 8bp-del	2020-04-19	2020-07-13	4.5m	0.1	0.031	0.069	0.429	0.095	0.031	0.064	0.424		0.0975	0.00353553	0.031	0	0.0665	0.00353553	0.4265	0.00353553
33034	B6-Loxl1	Male	Het 39bp-del + 8bp-del	2020-04-19	2020-07-24	4.5m	0.094	0.033	0.061	0.447	0.095	0.031	0.064	0.437		0.0945	0.000707107	0.032	0.00141421	0.0625	0.00212132	0.442	0.00707107
33035	B6-Loxl1	Male	Het 39bp-del + 8bp-del	2020-04-19	2020-07-24	4.5m	0.103	0.036	0.067	0.468	0.1	0.036	0.064	0.465		0.1015	0.00212132	0.036	0	0.0655	0.00212132	0.4665	0.00212132
33344	B6-Loxl1	Male	Het 39bp-del + 8bp-del	2020-05-16	2020-10-02	4.5m	0.102	0.035	0.067	0.424	0.097	0.031	0.066	0.432		0.0995	0.00353553	0.033	0.00282843	0.0665	0.000707107	0.428	0.00565685
33345	B6-Loxl1	Male	Het 39bp-del + 8bp-del	2020-05-16	2020-10-02	4.5m	0.099	0.033	0.066	0.442	0.095	0.034	0.061	0.437		0.097	0.00282843	0.0335	0.000707107	0.0635	0.00353553	0.4395	0.00353553
33411	B6-Loxl1	Female	Het 41bp-del	2020-05-22	2020-09-22	4m	0.1	0.035	0.065	0.443	0.095	0.035	0.06	0.434		0.0975	0.00353553	0.035	0	0.0625	0.00353553	0.4385	0.00636396
33415	B6-Loxl1	Female	Het 41bp-del	2020-05-24	2020-10-09	4.5m	0.092	0.033	0.059	0.402	0.09	0.034	0.056	0.404		0.091	0.00141421	0.0335	0.000707107	0.0575	0.00212132	0.403	0.00141421
33416	B6-Loxl1	Female	Het 41bp-del	2020-05-24	2020-10-09	4.5m	0.092	0.036	0.056	0.442	0.094	0.035	0.059	0.417		0.093	0.00141421	0.0355	0.000707107	0.0575	0.00212132	0.4295	0.0176777
33876	B6-Loxl1	Female	Het 41bp-del	2020-06-22	2020-10-14	4m	0.095	0.033	0.062	0.43	0.099	0.036	0.063	0.414		0.097	0.00282843	0.0345	0.00212132	0.0625	0.000707107	0.422	0.0113137
33877	B6-Loxl1	Female	Het 41bp-del	2020-06-22	2020-10-14	4m	0.097	0.033	0.064	0.417	0.099	0.035	0.064	0.417		0.098	0.00141421	0.034	0.00141421	0.064	0	0.417	0
33407	B6-Loxl1	Male	Het 41bp-del	2020-05-22	2020-10-02	4.5m	0.097	0.031	0.066	0.442	0.092	0.031	0.061	0.442		0.0945	0.00353553	0.031	0	0.0635	0.00353553	0.442	0
33874	B6-Loxl1	Male	Het 41bp-del	2020-06-22	2020-10-14	4m	0.094	0.035	0.059	0.434	0.097	0.033	0.064	0.442		0.0955	0.00212132	0.034	0.00141421	0.0615	0.00353553	0.438	0.00565685
31982	B6-Loxl1	Female	Het 58bp-del	2020-03-07	2020-07-24	4.5m	0.099	0.033	0.066	0.424	0.097	0.033	0.064	0.432		0.098	0.00141421	0.033	0	0.065	0.00141421	0.428	0.00565685
31983	B6-Loxl1	Female	Het 58bp-del	2020-03-07	2020-07-24	4.5m	0.097	0.036	0.061	0.417	0.099	0.033	0.066	0.415		0.098	0.00141421	0.0345	0.00212132	0.0635	0.00353553	0.416	0.00141421
31984	B6-Loxl1	Female	Het 58bp-del	2020-03-07	2020-07-24	4.5m	0.094	0.033	0.061	0.417	0.095	0.033	0.062	0.411		0.0945	0.000707107	0.033	0	0.0615	0.000707107	0.414	0.00424264
33423	B6-Loxl1	Female	Het 58bp-del	2020-05-21	2020-09-22	4m	0.102	0.034	0.068	0.423	0.103	0.034	0.069	0.423		0.1025	0.000707107	0.034	0	0.0685	0.000707107	0.423	0
33336	B6-Loxl1	Male	Het 58bp-del	2020-05-15	2020-09-22	4m	0.104	0.035	0.069	0.429	0.1	0.031	0.069	0.434		0.102	0.00282843	0.033	0.00282843	0.069	0	0.4315	0.00353553
33337	B6-Loxl1	Male	Het 58bp-del	2020-05-15	2020-09-22	4m	0.101	0.033	0.068	0.435	0.097	0.034	0.063	0.43		0.099	0.00282843	0.0335	0.000707107	0.0655	0.00353553	0.4325	0.00353553
33039	B6-Loxl1	Male	Het 58bp-del	2020-04-18	2020-07-24	4.5m	0.097	0.033	0.064	0.434	0.099	0.035	0.068	0.453		0.098	0.00141421	0.034	0.00141421	0.066	0.00282843	0.4435	0.013435
29415	B6-Loxl1	Female	Mut 2bp-ins	2019-10-20	2020-02-13	4m	0.089	0.034	0.055	0.441	0.094	0.036	0.058	0.469		0.0915	0.00353553	0.035	0.00141421	0.0565	0.00212132	0.455	0.019799
30691	B6-Loxl1	Female	Mut 2bp-ins	2020-01-02	2020-05-06	4m	0.096	0.034	0.062	0.436	0.094	0.034	0.06	0.444		0.095	0.00141421	0.034	0	0.061	0.00141421	0.44	0.00565685
34283	B6-Loxl1	Female	Mut 2bp-ins	2020-07-23	2020-12-07	4.5m	0.091	0.033	0.058	0.453	0.091	0.034	0.057	0.459		0.091	0	0.0335	0.000707107	0.0575	0.000707107	0.456	0.00424264
34286	B6-Loxl1	Female	Mut 2bp-ins	2020-07-23	2020-11-20	4m	0.092	0.033	0.059	0.439	0.089	0.031	0.058	0.421		0.0905	0.00212132	0.032	0.00141421	0.0585	0.000707107	0.43	0.0127279
30703	B6-Loxl1	Male	Mut 2bp-ins	2020-01-01	2020-05-06	4m	0.097	0.034	0.063	0.449	0.095	0.032	0.063	0.468		0.096	0.00141421	0.033	0.00141421	0.063	0	0.4585	0.013435
31025	B6-Loxl1	Male	Mut 2bp-ins	2020-01-23	2020-06-03	4.5m	0.097	0.036	0.061	0.475	0.099	0.035	0.066	0.468		0.098	0.00141421	0.0355	0.000707107	0.0635	0.00353553	0.4715	0.00494975
31027	B6-Loxl1	Male	Mut 2bp-ins	2020-01-23	2020-06-03	4.5m	0.102	0.038	0.064	0.47	0.099	0.035	0.066	0.468		0.1005	0.00212132	0.0365	0.00212132	0.065	0.00141421	0.469	0.00141421
29627	B6-Loxl1	Male	Mut 2bp-ins	2019-11-11	2020-02-19	3m	0.087	0.034	0.054	0.444	0.09	0.033	0.057	0.438		0.0885	0.00212132	0.0335	0.000707107	0.0555	0.00212132	0.441	0.00424264
30822	B6-Loxl1	Male	Mut 2bp-ins	2020-01-07	2020-05-22	4.5m	0.097	0.033	0.064	0.483	0.092	0.033	0.059	0.483		0.0945	0.00353553	0.033	0	0.0615	0.00353553	0.483	0
34511	B6-Loxl1	Female	Mut 39bp-del + 8bp-del	2020-08-16	2020-10-14	2m	0.089	0.033	0.056	0.411	0.092	0.036	0.056	0.404		0.0905	0.00212132	0.0345	0.00212132	0.056	0	0.4075	0.00494975
34718	B6-Loxl1	Female	Mut 39bp-del + 8bp-del	2020-09-11	2020-11-20	2m	0.091	0.034	0.057	0.431	0.087	0.032	0.055	0.416		0.089	0.00282843	0.033	0.00141421	0.056	0.00141421	0.4235	0.0106066
34721	B6-Loxl1	Female	Mut 39bp-del + 8bp-del	2020-09-11	2020-11-20	2m	0.091	0.034	0.057	0.439	0.086	0.032	0.054	0.438		0.0885	0.00353553	0.033	0.00141421	0.0555	0.00212132	0.4385	0.000707107
32486	B6-Loxl1	Female	Mut 39bp-del + 8bp-del	2020-03-27	2020-07-13	3.5m	0.089	0.031	0.058	0.419	0.087	0.031	0.056	0.411		0.088	0.00141421	0.031	0	0.057	0.00141421	0.415	0.00565685
33036	B6-Loxl1	Female	Mut 39bp-del + 8bp-del	2020-04-19	2020-07-13	3m	0.089	0.035	0.054	0.442	0.089	0.03	0.059	0.45		0.089	0	0.0325	0.00353553	0.0565	0.00353553	0.446	0.00565685
33037	B6-Loxl1	Female	Mut 39bp-del + 8bp-del	2020-04-19	2020-07-13	3m	0.092	0.033	0.059	0.455	0.082	0.031	0.051	0.419		0.087	0.00707107	0.032	0.00141421	0.055	0.00565685	0.437	0.0254558
34511	B6-Loxl1	Female	Mut 39bp-del + 8bp-del	2020-08-16	2020-11-20	3m	0.088	0.03	0.058	0.449	0.089	0.033	0.056	0.443		0.0885	0.000707107	0.0315	0.00212132	0.057	0.00141421	0.446	0.00424264
32488	B6-Loxl1	Male	Mut 39bp-del + 8bp-del	2020-03-22	2020-08-13	4m	0.086	0.033	0.053	0.491	0.09	0.031	0.059	0.468		0.088	0.00282843	0.032	0.00141421	0.056	0.00424264	0.4795	0.0162635
34916	B6-Loxl1	Female	Mut 41bp-del	2020-10-11	2021-01-04	3m	0.083	0.031	0.052	0.439	0.085	0.03	0.055	0.438		0.084	0.00141421	0.0305	0.000707107	0.0535	0.00212132	0.4385	0.000707107
34917	B6-Loxl1	Female	Mut 41bp-del	2020-10-11	2021-01-04	3m	0.088	0.035	0.053	0.443	0.087	0.034	0.053	0.443		0.0875	0.000707107	0.0345	0.000707107	0.053	0	0.443	0
34919	B6-Loxl1	Female	Mut 41bp-del	2020-10-11	2021-01-04	3m	0.089	0.034	0.055	0.454	0.091	0.034	0.057	0.453		0.09	0.00141421	0.034	0	0.056	0.00141421	0.4535	0.000707107
34921	B6-Loxl1	Female	Mut 41bp-del	2020-10-11	2021-01-04	3m	0.084	0.031	0.053	0.434	0.087	0.034	0.053	0.438		0.0855	0.00212132	0.0325	0.00212132	0.053	0	0.436	0.00282843
33406	B6-Loxl1	Male	Mut 41bp-del	2020-05-22	2020-10-02	4.5m	0.097	0.036	0.061	0.486	0.087	0.031	0.056	0.491		0.092	0.00707107	0.0335	0.00353553	0.0585	0.00353553	0.4885	0.00353553
33409	B6-Loxl1	Male	Mut 41bp-del	2020-05-22	2020-10-02	4.5m	0.09	0.033	0.057	0.504	0.087	0.033	0.054	0.496		0.0885	0.00212132	0.033	0	0.0555	0.00212132	0.5	0.00565685
33412	B6-Loxl1	Male	Mut 41bp-del	2020-05-24	2020-10-09	4.5m	0.096	0.033	0.063	0.489	0.093	0.034	0.059	0.463		0.0945	0.00212132	0.0335	0.000707107	0.061	0.00282843	0.476	0.0183848
33952	B6-Loxl1	Female	Mut 58bp-del	2020-06-30	2020-10-29	4m	0.083	0.028	0.055	0.434	-	-	-	-		0.083	#DIV/0!	0.028	#DIV/0!	0.055	#DIV/0!	0.434	#DIV/0!
33953	B6-Loxl1	Female	Mut 58bp-del	2020-06-30	2020-11-20	5m	0.085	0.033	0.052	0.448	0.083	0.031	0.052	0.433		0.084	0.00141421	0.032	0.00141421	0.052	0	0.4405	0.0106066
34711	B6-Loxl1	Female	Mut 58bp-del	2020-09-11	2020-11-20	2.5m	0.088	0.03	0.058	0.411	0.099	0.033	0.058	0.414		0.0935	0.00777817	0.0315	0.00212132	0.058	0	0.4125	0.00212132
34712	B6-Loxl1	Female	Mut 58bp-del	2020-09-11	2020-11-20	2.5m	0.085	0.033	0.052	0.411	0.084	0.033	0.051	0.406		0.0845	0.000707107	0.033	0	0.0515	0.000707107	0.4085	0.00353553
34709	B6-Loxl1	Female	Mut 58bp-del	2020-09-11	2020-11-20	2.5m	0.086	0.034	0.052	0.428	0.083	0.031	0.052	0.438		0.0845	0.00212132	0.0325	0.00212132	0.052	0	0.433	0.00707107
33421	B6-Loxl1	Female	Mut 58bp-del	2020-05-21	2020-09-22	4m	0.096	0.034	0.062	0.466	0.093	0.035	0.058	0.456		0.0945	0.00212132	0.0345	0.000707107	0.06	0.00282843	0.461	0.00707107
33422	B6-Loxl1	Female	Mut 58bp-del	2020-05-21	2020-09-22	4m	0.093	0.034	0.059	0.458	0.092	0.034	0.058	0.464		0.0925	0.000707107	0.034	0	0.0585	0.000707107	0.461	0.00424264
33424	B6-Loxl1	Female	Mut 58bp-del	2020-05-21	2020-09-22	4m	0.088	0.033	0.055	0.444	0.086	0.034	0.052	0.474		0.087	0.00141421	0.0335	0.000707107	0.0535	0.00212132	0.459	0.0212132
33417	B6-Loxl1	Male	Mut 58bp-del	2020-05-21	2020-09-11	3.5m	0.089	0.031	0.058	0.447	0.086	0.033	0.053	0.463		0.0875	0.00212132	0.032	0.00141421	0.0555	0.00353553	0.455	0.0113137
33418	B6-Loxl1	Male	Mut 58bp-del	2020-05-21	2020-09-11	3.5m	0.09	0.033	0.057	0.455	0.087	0.031	0.056	0.47		0.0885	0.00212132	0.032	0.00141421	0.0565	0.000707107	0.4625	0.0106066
33419	B6-Loxl1	Male	Mut 58bp-del	2020-05-21	2020-08-12	2.5m	0.089	0.033	0.056	0.437	0.095	0.034	0.061	0.432		0.092	0.00424264	0.0335	0.000707107	0.0585	0.00353553	0.4345	0.00353553
33420	B6-Loxl1	Male	Mut 58bp-del	2020-05-21	2020-08-12	2.5m	0.097	0.033	0.064	0.455	0.097	0.036	0.061	0.447		0.097	0	0.0345	0.00212132	0.0625	0.00212132	0.451	0.00565685
29414	B6-Loxl1	Female	WT	2019-10-20	2020-02-13	4m	0.101	0.032	0.069	0.409	0.099	0.033	0.066	0.406		0.1	0.00141421	0.0325	0.000707107	0.0675	0.00212132	0.4075	0.00212132
29623	B6-Loxl1	Female	WT	2019-11-04	2020-03-23	4.5m	0.099	0.036	0.063	0.42	0.101	0.034	0.067	0.412		0.1	0.00141421	0.035	0.00141421	0.065	0.00282843	0.416	0.00565685
30690	B6-Loxl1	Female	WT	2020-01-02	2020-05-06	4m	0.107	0.034	0.073	0.399	0.108	0.035	0.073	0.418		0.1075	0.000707107	0.0345	0.000707107	0.073	0	0.4085	0.013435
33410	B6-Loxl1	Female	WT	2020-05-22	2020-09-22	4m	0.102	0.038	0.066	0.429	0.098	0.035	0.063	0.414		0.1	0.00282843	0.0365	0.00212132	0.0645	0.00212132	0.4215	0.0106066
34287	B6-Loxl1	Female	WT	2020-07-23	2020-12-07	4.5m	0.098	0.036	0.062	0.418	0.099	0.034	0.065	0.421		0.0985	0.000707107	0.035	0.00141421	0.0635	0.00212132	0.4195	0.00212132
34288	B6-Loxl1	Female	WT	2020-07-23	2020-12-07	4.5m	0.098	0.034	0.064	0.419	0.101	0.036	0.065	0.421		0.0995	0.00212132	0.035	0.00141421	0.0645	0.000707107	0.42	0.00141421
30704	B6-Loxl1	Male	WT	2020-01-01	2020-05-06	4m	0.099	0.036	0.063	0.419	0.099	0.032	0.067	0.424		0.099	0	0.034	0.00282843	0.065	0.00282843	0.4215	0.00353553
31026	B6-Loxl1	Male	WT	2020-01-23	2020-06-03	4.5m	0.105	0.036	0.069	0.429	0.102	0.033	0.069	0.419		0.1035	0.00212132	0.0345	0.00212132	0.069	0	0.424	0.00707107
33408	B6-Loxl1	Male	WT	2020-05-22	2020-10-02	4.5m	0.099	0.033	0.066	0.422	0.102	0.035	0.067	0.447		0.1005	0.00212132	0.034	0.00141421	0.0665	0.000707107	0.4345	0.0176777
33414	B6-Loxl1	Male	WT	2020-05-24	2020-10-09	4.5m	0.108	0.037	0.071	0.433	0.103	0.035	0.068	0.419		0.1055	0.00353553	0.036	0.00141421	0.0695	0.00212132	0.426	0.00989949
33873	B6-Loxl1	Male	WT	2020-06-22	2020-10-14	4m	0.099	0.033	0.066	0.424	0.099	0.035	0.064	0.414		0.099	0	0.034	0.00141421	0.065	0.00141421	0.419	0.00707107
29624	B6-Loxl1	Female	Het 2bp-ins	2019-11-04	2020-12-07	1y1m	0.098	0.032	0.066	0.479	0.089	0.029	0.06	0.469		0.0935	0.00636396	0.0305	0.00212132	0.063	0.00424264	0.474	0.00707107
29625	B6-Loxl1	Female	Het 2bp-ins	2019-11-04	2020-12-07	1y1m	0.095	0.032	0.063	0.465	0.098	0.033	0.065	0.459		0.0965	0.00212132	0.0325	0.000707107	0.064	0.00141421	0.462	0.00424264
29873	B6-Loxl1	Female	Het 2bp-ins	2019-11-21	2020-12-07	1y1m	0.099	0.034	0.065	0.456	0.096	0.03	0.066	0.461		0.0975	0.00212132	0.032	0.00282843	0.0655	0.000707107	0.4585	0.00353553
33353	B6-Loxl1	Female	Het 39bp-del + 8bp-del	2020-05-12	2021-08-04	1y3m	0.093	0.029	0.064	0.492	-	-	-	-		0.093	#DIV/0!	0.029	#DIV/0!	0.064	#DIV/0!	0.492	#DIV/0!
33354	B6-Loxl1	Female	Het 39bp-del + 8bp-del	2020-05-12	2021-08-04	1y3m	0.088	0.03	0.058	0.468	0.09	0.033	0.057	0.463		0.089	0.00141421	0.0315	0.00212132	0.0575	0.000707107	0.4655	0.00353553
33347	B6-Loxl1	Female	Het 39bp-del + 8bp-del	2020-05-16	2021-08-04	1y3m	0.104	0.031	0.073	0.484	-	-	-	0.507		0.104	#DIV/0!	0.031	#DIV/0!	0.073	#DIV/0!	0.4955	0.0162635
33348	B6-Loxl1	Female	Het 39bp-del + 8bp-del	2020-05-16	2021-08-04	1y3m	0.098	0.033	0.065	0.451	0.096	0.033	0.063	0.454		0.097	0.00141421	0.033	0	0.064	0.00141421	0.4525	0.00212132
33349	B6-Loxl1	Female	Het 39bp-del + 8bp-del	2020-05-16	2021-08-04	1y3m	0.09	0.028	0.062	0.486	0.098	0.034	0.064	0.488		0.094	0.00565685	0.031	0.00424264	0.063	0.00141421	0.487	0.00141421
33754	B6-Loxl1	Female	Het 41bp-del	2020-06-14	2021-08-04	1y2m	0.097	0.032	0.065	0.486	0.093	0.028	0.065	0.482		0.095	0.00282843	0.03	0.00282843	0.065	0	0.484	0.00282843
33755	B6-Loxl1	Female	Het 41bp-del	2020-06-14	2021-08-04	1y2m	0.103	0.035	0.068	0.456	0.103	0.035	0.068	0.463		0.103	0	0.035	0	0.068	0	0.4595	0.00494975
33042	B6-Loxl1	Female	Het 58bp-del	2020-04-18	2021-05-12	1y1m	0.102	0.032	0.072	0.469	0.105	0.031	0.074	0.486		0.1035	0.00212132	0.0315	0.000707107	0.073	0.00141421	0.4775	0.0120208
33043	B6-Loxl1	Female	Het 58bp-del	2020-04-18	2021-05-12	1y1m	0.099	0.033	0.066	0.492	0.098	0.029	0.069	0.481		0.0985	0.000707107	0.031	0.00282843	0.0675	0.00212132	0.4865	0.00777817
33045	B6-Loxl1	Female	Het 58bp-del	2020-04-18	2021-05-12	1y1m	0.104	0.033	0.071	0.459	0.101	0.033	0.068	0.469		0.1025	0.00212132	0.033	0	0.0695	0.00212132	0.464	0.00707107
33984	B6-Loxl1	Female	Mut 39bp-del + 8bp-del: MUT	2020-07-07	2021-01-04	6m	0.088	0.031	0.057	0.501	0.088	0.031	0.057	0.499		0.088	0	0.031	0	0.057	0	0.5	0.00141421
33412	B6-Loxl1	Male	Mut 41bp-del	2020-05-24	2020-11-20	6m	0.082	0.031	0.051	0.512	0.083	0.03	0.053	0.476		0.0825	0.000707107	0.0305	0.000707107	0.052	0.00141421	0.494	0.0254558

## Sheet: Tmem136
All measurements in mm
DOB = Date of Birth
OCT = Optical Coherence Tomography
OS = Left Eye
OD = Right Eye
OU = Both Eyes
Avg = Average
SD = Standard Deviation
RGCC = Retinal Ganglion Cell Complex
CCT = Central Corneal Thickness
Str = Corneal Stroma
Epi = Corneal Epithelium
ACD = Anterior Chamber Depth
Retinal Thickness
Animal ID	Strain	Sex	Allele	DOB	OCT Date	Age @ OCT	OS1	OS2	OS3	OS4	OD1	OD2	OD3	OD4	OU Avg	OD SD
30075	B6-Tmem136	Female	Het +1bp, -11bp	2019-12-03	2020-01-07	5w0d	0.209	0.209	0.214	0.213	0.211	0.209	0.208	0.209	0.21025	0.00218763
31439	B6-Tmem136	Female	Het +1bp, -11bp	2020-02-23	2020-04-08	6w3d	0.206	0.214	0.206	0.208	0.21	0.212	0.208	0.204	0.2085	0.00333809
31442	B6-Tmem136	Female	Het +1bp, -11bp	2020-02-23	2020-04-08	6w3d	0.206	0.208	0.21	0.21	0.212	0.21	0.206	0.206	0.2085	0.00232993
31441	B6-Tmem136	Female	Mut +1bp, -11bp	2020-02-23	2020-04-08	6w3d	0.208	0.204	0.208	0.206	0.212	0.208	0.206	0.204	0.207	0.00261861
31443	B6-Tmem136	Female	Mut +1bp, -11bp	2020-02-23	2020-04-08	6w3d	0.208	0.204	0.206	0.21	0.212	0.216	0.208	0.212	0.2095	0.00381725
33070	B6-Tmem136	Female	Mut +1bp, -11bp	2020-04-16	2020-06-05	7w1d	0.204	0.212	0.217	0.209	0.212	0.217	0.204	0.204	0.209875	0.00554044
33405	B6-Tmem136	Female	Mut +1bp, -11bp	2020-05-21	2020-07-01	5w6d	0.199	0.2	0.202	0.207	0.2	0.202	0.199	0.194	0.200375	0.00366206
30076	B6-Tmem136	Female	WT	2019-12-03	2020-01-07	5w0d	0.21	0.214	0.208	0.211	0.213	0.211	0.206	0.206	0.209875	0.00299702
31440	B6-Tmem136	Female	WT	2020-02-23	2020-04-08	6w3d	0.208	0.208	0.21	0.21	0.214	0.21	0.204	0.208	0.209	0.00282843
33067	B6-Tmem136	Female	WT	2020-04-16	2020-06-05	7w1d	0.204	0.212	0.209	0.217	0.209	0.207	0.207	0.204	0.208625	0.00430739
33068	B6-Tmem136	Female	WT	2020-04-16	2020-06-05	7w1d	0.207	0.209	0.209	0.209	0.204	0.209	0.212	0.207	0.20825	0.00231455
30074	B6-Tmem136	Male	Het +1bp, -11bp	2019-12-03	2020-01-07	5w0d	0.208	0.209	0.211	0.213	0.209	0.203	0.206	0.208	0.208375	0.00302076
30988	B6-Tmem136	Male	Het +1bp, -11bp	2020-01-20	2020-02-25	5w1d	0.202	0.213	0.214	0.223	0.209	0.206	0.208	0.201	0.2095	0.00715142
31808	B6-Tmem136	Male	Het +1bp, -11bp	2020-03-03	2020-04-10	5w3d	0.196	0.194	0.19	0.198	0.204	0.202	0.202	0.198	0.198	0.00465986
31809	B6-Tmem136	Male	Het +1bp, -11bp	2020-03-03	2020-04-10	5w3d	0.208	0.206	0.21	0.214	0.21	0.208	0.204	0.2	0.2075	0.00424264
32326	B6-Tmem136	Male	Het +1bp, -11bp	2020-03-18	2020-04-27	5w5d	0.209	0.207	0.209	0.212	0.21	0.209	0.205	0.205	0.20825	0.00243487
32324	B6-Tmem136	Male	Mut +1bp, -11bp	2020-03-18	2020-04-27	5w5d	0.209	0.204	0.217	0.209	0.209	0.209	0.217	0.207	0.210125	0.00458063
32935	B6-Tmem136	Male	Mut +1bp, -11bp	2020-04-12	2020-05-15	4w5d	0.207	0.212	0.207	0.21	0.202	0.207	0.202	0.204	0.206375	0.00358319
32936	B6-Tmem136	Male	Mut +1bp, -11bp	2020-04-12	2020-05-15	4w5d	0.202	0.199	0.204	0.202	0.204	0.204	0.202	0.204	0.202625	0.00176777
30073	B6-Tmem136	Male	WT	2019-12-03	2020-01-07	5w0d	0.208	0.213	0.216	0.211	0.208	0.213	0.211	0.206	0.21075	0.00328416
30989	B6-Tmem136	Male	WT	2020-01-20	2020-02-25	5w1d	0.209	0.211	0.214	0.213	0.214	0.211	0.216	0.209	0.212125	0.00253194
32325	B6-Tmem136	Male	WT	2020-03-18	2020-04-27	5w5d	0.209	0.208	0.212	0.21	0.209	0.207	0.207	0.209	0.208875	0.00164208
32934	B6-Tmem136	Male	WT	2020-04-12	2020-05-15	4w5d	0.207	0.207	0.207	0.202	0.214	0.202	0.207	0.207	0.206625	0.00373927
30075	B6-Tmem136	Female	Het +1bp, -11bp	2019-12-03	2020-04-08	4m	0.202	0.204	0.212	0.214	0.214	0.212	0.206	0.204	0.2085	0.00498569
31439	B6-Tmem136	Female	Het +1bp, -11bp	2020-02-23	2020-08-13	5.5m	0.207	0.215	0.209	0.214	0.214	0.217	0.207	0.207	0.21125	0.00416619
31442	B6-Tmem136	Female	Het +1bp, -11bp	2020-02-23	2020-08-13	5.5m	0.212	0.205	0.209	0.212	0.204	0.207	0.207	0.196	0.2065	0.00515475
31441	B6-Tmem136	Female	Mut +1bp, -11bp	2020-02-23	2020-08-13	5.5m	0.214	0.21	0.214	0.214	0.212	0.207	0.196	0.202	0.208625	0.00661033
31443	B6-Tmem136	Female	Mut +1bp, -11bp	2020-02-23	2020-08-13	5.5m	0.212	0.21	0.212	0.209	0.214	0.209	0.209	0.207	0.21025	0.00225198
33070	B6-Tmem136	Female	Mut +1bp, -11bp	2020-04-16	2020-09-11	5m	0.204	0.202	0.212	0.207	0.211	0.217	0.207	0.207	0.208375	0.00477905
33405	B6-Tmem136	Female	Mut +1bp, -11bp	2020-05-21	2020-09-22	4m	0.202	0.204	0.209	0.212	0.204	0.207	0.204	0.197	0.204875	0.00454933
30076	B6-Tmem136	Female	WT	2019-12-03	2020-04-08	4m	0.206	0.21	0.204	0.212	0.21	0.212	0.21	0.204	0.2085	0.00333809
31440	B6-Tmem136	Female	WT	2020-02-23	2020-08-13	5.5m	0.209	0.218	0.217	0.212	0.218	0.219	0.209	0.209	0.213875	0.00454933
33067	B6-Tmem136	Female	WT	2020-04-16	2020-09-11	5m	0.199	0.202	0.204	0.204	0.209	0.217	0.209	0.202	0.20575	0.00570088
33068	B6-Tmem136	Female	WT	2020-04-16	2020-09-11	5m	0.204	0.207	0.209	0.209	0.215	0.21	0.214	0.21	0.20975	0.00353553
30074	B6-Tmem136	Male	Het +1bp, -11bp	2019-12-03	2020-04-08	4m	0.2	0.204	0.208	0.206	0.21	0.206	0.206	0.208	0.206	0.00302372
30988	B6-Tmem136	Male	Het +1bp, -11bp	2020-01-20	2020-06-05	4.5m	0.202	0.204	0.202	0.207	0.207	0.207	0.204	0.209	0.20525	0.00260494
31808	B6-Tmem136	Male	Het +1bp, -11bp	2020-03-03	2020-08-13	5m	0.204	0.199	0.196	0.209	0.204	0.207	0.192	0.196	0.200875	0.00601041
31809	B6-Tmem136	Male	Het +1bp, -11bp	2020-03-03	2020-08-13	5m	0.207	0.204	0.209	0.207	0.202	0.209	0.204	0.204	0.20575	0.00260494
32326	B6-Tmem136	Male	Het +1bp, -11bp	2020-03-18	2020-08-13	5m	0.2	0.212	0.212	0.214	0.204	0.196	0.202	0.204	0.2055	0.00648074
32324	B6-Tmem136	Male	Mut +1bp, -11bp	2020-03-18	2020-08-13	5m	0.207	0.212	0.202	0.207	0.217	0.207	0.207	0.204	0.207875	0.00467325
32935	B6-Tmem136	Male	Mut +1bp, -11bp	2020-04-12	2020-09-11	5m	0.209	0.212	0.212	0.212	0.212	0.209	0.205	0.204	0.209375	0.00329231
32936	B6-Tmem136	Male	Mut +1bp, -11bp	2020-04-12	2020-09-11	5m	0.204	0.204	0.204	0.217	0.217	0.212	0.204	0.204	0.20825	0.00606512
30073	B6-Tmem136	Male	WT	2019-12-03	2020-04-08	4m	0.2	0.204	0.212	0.206	0.204	0.204	0.204	0.202	0.2045	0.0035051
30989	B6-Tmem136	Male	WT	2020-01-20	2020-06-05	4.5m	0.204	0.207	0.209	0.207	0.209	0.212	0.214	0.21	0.209	0.00311677
32325	B6-Tmem136	Male	WT	2020-03-18	2020-08-13	5m	0.209	0.205	0.205	0.214	0.209	0.207	0.204	0.202	0.206875	0.00375832
32934	B6-Tmem136	Male	WT	2020-04-12	2020-09-11	5m	0.204	0.204	0.202	0.212	0.207	0.202	0.204	0.209	0.2055	0.00354562
34168	B6-Tmem136	Female	Mut +1bp, -11bp	2020-07-12	2021-08-19	1y1m	0.203	0.208	0.214	0.213	0.206	0.208	0.208	0.204	0.208	0.00389138
34169	B6-Tmem136	Female	Mut +1bp, -11bp	2020-07-12	2021-08-19	1y1m	0.211	0.209	0.213	0.203	0.206	0.211	0.216	0.209	0.20975	0.0040267
34170	B6-Tmem136	Female	Mut +1bp, -11bp	2020-07-12	2021-08-19	1y1m	0.208	0.213	0.208	0.211	0.203	0.206	0.209	0.206	0.208	0.00311677
34171	B6-Tmem136	Female	Mut +1bp, -11bp	2020-07-12	2021-08-19	1y1m	0.208	0.203	0.206	0.209	0.208	0.206	0.208	0.206	0.20675	0.00190863
34172	B6-Tmem136	Female	Mut +1bp, -11bp	2020-07-12	2021-08-19	1y1m	0.213	0.208	0.216	0.209	0.211	0.213	0.209	0.203	0.21025	0.00395511
31804	B6-Tmem136	Female	Het +1bp, -11bp	2020-02-24	2021-03-22	1y1m	0.201	0.203	0.205	0.208	0.196	0.201	0.188	0.193	0.199375	0.00661033
31805	B6-Tmem136	Female	Het +1bp, -11bp	2020-02-24	2021-03-22	1y1m	0.206	0.205	0.204	0.206	0.204	0.206	0.209	0.204	0.2055	0.00169031
32030	B6-Tmem136	Female	Het +1bp, -11bp	2020-03-05	2021-03-22	1y	0.208	0.208	0.213	0.203	0.207	0.209	0.209	0.207	0.208	0.00277746
RGCC Thickness
Animal ID	Strain	Sex	Allele	DOB	OCT Date	Age @ OCT	OS1	OS2	OS3	OS4	OD1	OD2	OD3	OD4	OU Avg	OD SD
30075	B6-Tmem136	Female	Het +1bp, -11bp	2019-12-03	2020-01-07	5w0d	0.053	0.058	0.054	0.058	0.053	0.054	0.055	0.056	0.055125	0.00203101
31439	B6-Tmem136	Female	Het +1bp, -11bp	2020-02-23	2020-04-08	6w3d	0.058	0.062	0.058	0.06	0.058	0.064	0.056	0.056	0.059	0.00282843
31442	B6-Tmem136	Female	Het +1bp, -11bp	2020-02-23	2020-04-08	6w3d	0.054	0.054	0.056	0.058	0.056	0.06	0.055	0.054	0.055875	0.00216712
31441	B6-Tmem136	Female	Mut +1bp, -11bp	2020-02-23	2020-04-08	6w3d	0.058	0.055	0.058	0.058	0.056	0.056	0.054	0.054	0.056125	0.00172689
31443	B6-Tmem136	Female	Mut +1bp, -11bp	2020-02-23	2020-04-08	6w3d	0.058	0.057	0.064	0.058	0.055	0.059	0.06	0.061	0.059	0.00272554
33070	B6-Tmem136	Female	Mut +1bp, -11bp	2020-04-16	2020-06-05	7w1d	0.058	0.061	0.058	0.056	0.056	0.063	0.061	0.063	0.0595	0.00287849
33405	B6-Tmem136	Female	Mut +1bp, -11bp	2020-05-21	2020-07-01	5w6d	0.053	0.054	0.054	0.056	0.051	0.056	0.056	0.051	0.053875	0.00210017
30076	B6-Tmem136	Female	WT	2019-12-03	2020-01-07	5w0d	0.053	0.061	0.054	0.059	0.059	0.058	0.058	0.058	0.0575	0.00267261
31440	B6-Tmem136	Female	WT	2020-02-23	2020-04-08	6w3d	0.057	0.06	0.06	0.06	0.054	0.06	0.057	0.058	0.05825	0.00218763
33067	B6-Tmem136	Female	WT	2020-04-16	2020-06-05	7w1d	0.056	0.058	0.058	0.063	0.056	0.056	0.056	0.053	0.057	0.00287849
33068	B6-Tmem136	Female	WT	2020-04-16	2020-06-05	7w1d	0.056	0.061	0.056	0.058	0.056	0.061	0.058	0.056	0.05775	0.00218763
30074	B6-Tmem136	Male	Het +1bp, -11bp	2019-12-03	2020-01-07	5w0d	0.053	0.054	0.058	0.058	0.054	0.059	0.053	0.053	0.05525	0.00260494
30988	B6-Tmem136	Male	Het +1bp, -11bp	2020-01-20	2020-02-25	5w1d	0.057	0.058	0.061	0.064	0.053	0.054	0.056	0.054	0.057125	0.00379614
31808	B6-Tmem136	Male	Het +1bp, -11bp	2020-03-03	2020-04-10	5w3d	0.052	0.051	0.048	0.052	0.056	0.056	0.052	0.052	0.052375	0.0026152
31809	B6-Tmem136	Male	Het +1bp, -11bp	2020-03-03	2020-04-10	5w3d	0.051	0.053	0.058	0.06	0.056	0.062	0.056	0.054	0.05625	0.00365474
32326	B6-Tmem136	Male	Het +1bp, -11bp	2020-03-18	2020-04-27	5w5d	0.058	0.056	0.058	0.061	0.056	0.058	0.056	0.056	0.057375	0.00176777
32324	B6-Tmem136	Male	Mut +1bp, -11bp	2020-03-18	2020-04-27	5w5d	0.061	0.058	0.063	0.058	0.056	0.058	0.056	0.056	0.05825	0.00254951
32935	B6-Tmem136	Male	Mut +1bp, -11bp	2020-04-12	2020-05-15	4w5d	0.058	0.058	0.056	0.059	0.056	0.058	0.051	0.058	0.05675	0.00254951
32936	B6-Tmem136	Male	Mut +1bp, -11bp	2020-04-12	2020-05-15	4w5d	0.058	0.058	0.061	0.064	0.058	0.058	0.056	0.059	0.059	0.00244949
30073	B6-Tmem136	Male	WT	2019-12-03	2020-01-07	5w0d	0.053	0.063	0.061	0.059	0.058	0.063	0.058	0.056	0.058875	0.00344083
30989	B6-Tmem136	Male	WT	2020-01-20	2020-02-25	5w1d	0.056	0.054	0.063	0.059	0.058	0.061	0.059	0.058	0.0585	0.00277746
32325	B6-Tmem136	Male	WT	2020-03-18	2020-04-27	5w5d	0.056	0.058	0.056	0.059	0.053	0.058	0.058	0.058	0.057	0.00192725
32934	B6-Tmem136	Male	WT	2020-04-12	2020-05-15	4w5d	0.059	0.056	0.056	0.051	0.061	0.056	0.053	0.058	0.05625	0.00319598
30075	B6-Tmem136	Female	Het +1bp, -11bp	2019-12-03	2020-04-08	4m	0.054	0.054	0.057	0.06	0.058	0.062	0.056	0.052	0.056625	0.00333542
31439	B6-Tmem136	Female	Het +1bp, -11bp	2020-02-23	2020-08-13	5.5m	0.051	0.059	0.056	0.053	0.058	0.063	0.056	0.063	0.057375	0.00430739
31442	B6-Tmem136	Female	Het +1bp, -11bp	2020-02-23	2020-08-13	5.5m	0.056	0.061	0.053	0.058	0.056	0.056	0.048	0.058	0.05575	0.00388219
31441	B6-Tmem136	Female	Mut +1bp, -11bp	2020-02-23	2020-08-13	5.5m	0.056	0.054	0.058	0.058	0.056	0.051	0.053	0.048	0.05425	0.00349489
31443	B6-Tmem136	Female	Mut +1bp, -11bp	2020-02-23	2020-08-13	5.5m	0.051	0.054	0.056	0.056	0.048	0.053	0.051	0.051	0.0525	0.00277746
33070	B6-Tmem136	Female	Mut +1bp, -11bp	2020-04-16	2020-09-11	5m	0.053	0.059	0.058	0.056	0.055	0.064	0.058	0.053	0.057	0.00362531
33405	B6-Tmem136	Female	Mut +1bp, -11bp	2020-05-21	2020-09-22	4m	0.053	0.053	0.053	0.058	0.053	0.056	0.058	0.056	0.055	0.00226779
30076	B6-Tmem136	Female	WT	2019-12-03	2020-04-08	4m	0.054	0.056	0.054	0.059	0.054	0.058	0.058	0.06	0.056625	0.00244584
31440	B6-Tmem136	Female	WT	2020-02-23	2020-08-13	5.5m	0.056	0.056	0.063	0.058	0.061	0.061	0.058	0.061	0.05925	0.00260494
33067	B6-Tmem136	Female	WT	2020-04-16	2020-09-11	5m	0.053	0.053	0.053	0.056	0.053	0.059	0.056	0.051	0.05425	0.00254951
33068	B6-Tmem136	Female	WT	2020-04-16	2020-09-11	5m	0.056	0.061	0.053	0.056	0.056	0.059	0.066	0.059	0.05825	0.00399106
30074	B6-Tmem136	Male	Het +1bp, -11bp	2019-12-03	2020-04-08	4m	0.048	0.055	0.056	0.052	0.056	0.056	0.054	0.056	0.054125	0.00285044
30988	B6-Tmem136	Male	Het +1bp, -11bp	2020-01-20	2020-06-05	4.5m	0.056	0.056	0.054	0.053	0.051	0.056	0.056	0.063	0.055625	0.00350255
31808	B6-Tmem136	Male	Het +1bp, -11bp	2020-03-03	2020-08-13	5m	0.056	0.051	0.053	0.061	0.056	0.059	0.051	0.051	0.05475	0.00388219
31809	B6-Tmem136	Male	Het +1bp, -11bp	2020-03-03	2020-08-13	5m	0.053	0.053	0.056	0.051	0.053	0.053	0.053	0.051	0.052875	0.00155265
32326	B6-Tmem136	Male	Het +1bp, -11bp	2020-03-18	2020-08-13	5m	0.051	0.056	0.056	0.063	0.051	0.048	0.051	0.056	0.054	0.00472077
32324	B6-Tmem136	Male	Mut +1bp, -11bp	2020-03-18	2020-08-13	5m	0.053	0.056	0.059	0.058	0.056	0.056	0.053	0.056	0.055875	0.00210017
32935	B6-Tmem136	Male	Mut +1bp, -11bp	2020-04-12	2020-09-11	5m	0.058	0.058	0.061	0.056	0.056	0.056	0.059	0.053	0.057125	0.00241646
32936	B6-Tmem136	Male	Mut +1bp, -11bp	2020-04-12	2020-09-11	5m	0.058	0.061	0.058	0.061	0.058	0.058	0.051	0.058	0.057875	0.00309089
30073	B6-Tmem136	Male	WT	2019-12-03	2020-04-08	4m	0.06	0.06	0.058	0.06	0.058	0.058	0.052	0.055	0.057625	0.00282527
30989	B6-Tmem136	Male	WT	2020-01-20	2020-06-05	4.5m	0.053	0.061	0.058	0.061	0.053	0.053	0.056	0.054	0.056125	0.0034821
32325	B6-Tmem136	Male	WT	2020-03-18	2020-08-13	5m	0.051	0.051	0.049	0.056	0.053	0.056	0.053	0.053	0.05275	0.00243487
32934	B6-Tmem136	Male	WT	2020-04-12	2020-09-11	5m	0.053	0.053	0.051	0.056	0.051	0.048	0.048	0.056	0.052	0.00311677
34168	B6-Tmem136	Female	Mut +1bp, -11bp	2020-07-12	2021-08-19	1y1m	0.053	0.054	0.059	0.061	0.058	0.059	0.056	0.059	0.057375	0.00277424
34169	B6-Tmem136	Female	Mut +1bp, -11bp	2020-07-12	2021-08-19	1y1m	0.053	0.051	0.056	0.058	0.056	0.058	0.054	0.054	0.055	0.00244949
34170	B6-Tmem136	Female	Mut +1bp, -11bp	2020-07-12	2021-08-19	1y1m	0.058	0.061	0.056	0.054	0.054	0.058	0.054	0.053	0.056	0.00277746
34171	B6-Tmem136	Female	Mut +1bp, -11bp	2020-07-12	2021-08-19	1y1m	0.053	0.055	0.053	0.053	0.053	0.058	0.056	0.051	0.054	0.00220389
34172	B6-Tmem136	Female	Mut +1bp, -11bp	2020-07-12	2021-08-19	1y1m	0.051	0.061	0.059	0.059	0.054	0.058	0.056	0.053	0.056375	0.00346152
31804	B6-Tmem136	Female	Het +1bp, -11bp	2020-02-24	2021-03-22	1y1m	0.053	0.057	0.057	0.055	0.049	0.054	0.047	0.053	0.053125	0.0035632
31805	B6-Tmem136	Female	Het +1bp, -11bp	2020-02-24	2021-03-22	1y1m	0.053	0.053	0.054	0.054	0.054	0.054	0.056	0.056	0.05425	0.00116496
32030	B6-Tmem136	Female	Het +1bp, -11bp	2020-03-05	2021-03-22	1y	0.053	0.053	0.058	0.053	0.053	0.053	0.051	0.055	0.053625	0.00206588
CCT and ACD
Animal ID	Strain	Sex	Allele	DOB	4-6wk OCT	Age @ OCT	CCT OS	Epi OS	Str OS	AC Depth OS	CCT OD	Epi OD	Str OD	AC Depth OD	Avg CCT	SD CCT	Avg Epi	SD Epi	Avg Str	SD Str	Avg AC Depth	SD AC Depth
30075	B6-Tmem136	Female	Het +1bp, -11bp	2019-12-03	2020-01-07	5w0d	0.095	0.032	0.063	0.333	0.093	0.035	0.058	0.336	0.094	0.00141421	0.0335	0.00212132	0.0605	0.00353553	0.3345	0.00212132
31439	B6-Tmem136	Female	Het +1bp, -11bp	2020-02-23	2020-04-08	6w3d	0.105	0.034	0.071	0.37	0.109	0.038	0.071	0.353	0.107	0.00282843	0.036	0.00282843	0.071	0	0.3615	0.0120208
31442	B6-Tmem136	Female	Het +1bp, -11bp	2020-02-23	2020-04-08	6w3d	0.105	0.034	0.074	0.359	0.101	0.032	0.069	0.354	0.103	0.00282843	0.033	0.00141421	0.0715	0.00353553	0.3565	0.00353553
31441	B6-Tmem136	Female	Mut +1bp, -11bp	2020-02-23	2020-04-08	6w3d	0.103	0.034	0.069	0.347	0.103	0.032	0.069	0.354	0.103	0	0.033	0.00141421	0.069	0	0.3505	0.00494975
31443	B6-Tmem136	Female	Mut +1bp, -11bp	2020-02-23	2020-04-08	6w3d	0.103	0.034	0.069	0.374	0.103	0.038	0.065	0.366	0.103	0	0.036	0.00282843	0.067	0.00282843	0.37	0.00565685
33070	B6-Tmem136	Female	Mut +1bp, -11bp	2020-04-16	2020-06-05	7w1d	0.104	0.035	0.069	0.381	0.1	0.036	0.064	0.381	0.102	0.00282843	0.0355	0.000707107	0.0665	0.00353553	0.381	0
33405	B6-Tmem136	Female	Mut +1bp, -11bp	2020-05-21	2020-07-01	5w6d	0.102	0.033	0.072	0.343	0.104	0.035	0.069	0.361	0.103	0.00141421	0.034	0.00141421	0.0705	0.00212132	0.352	0.0127279
30076	B6-Tmem136	Female	WT	2019-12-03	2020-01-07	5w0d	0.096	0.033	0.063	0.361	0.096	0.031	0.065	0.353	0.096	0	0.032	0.00141421	0.064	0.00141421	0.357	0.00565685
31440	B6-Tmem136	Female	WT	2020-02-23	2020-04-08	6w3d	0.101	0.036	0.065	0.362	0.107	0.038	0.069	0.374	0.104	0.00424264	0.037	0.00141421	0.067	0.00282843	0.368	0.00848528
33067	B6-Tmem136	Female	WT	2020-04-16	2020-06-05	7w1d	0.104	0.035	0.069	0.376	0.11	0.038	0.076	0.376	0.107	0.00424264	0.0365	0.00212132	0.0725	0.00494975	0.376	0
33068	B6-Tmem136	Female	WT	2020-04-16	2020-06-05	7w1d	0.107	0.033	0.074	0.373	0.104	0.035	0.069	0.383	0.1055	0.00212132	0.034	0.00141421	0.0715	0.00353553	0.378	0.00707107
30074	B6-Tmem136	Male	Het +1bp, -11bp	2019-12-03	2020-01-07	5w0d	0.101	0.033	0.068	0.341	0.1	0.032	0.068	0.319	0.1005	0.000707107	0.0325	0.000707107	0.068	0	0.33	0.0155563
30988	B6-Tmem136	Male	Het +1bp, -11bp	2020-01-20	2020-02-25	5w1d	0.097	0.033	0.064	0.318	0.093	0.03	0.063	0.328	0.095	0.00282843	0.0315	0.00212132	0.0635	0.000707107	0.323	0.00707107
31808	B6-Tmem136	Male	Het +1bp, -11bp	2020-03-03	2020-04-10	5w3d	0.097	0.034	0.063	0.36	0.099	0.03	0.069	0.366	0.098	0.00141421	0.032	0.00282843	0.066	0.00424264	0.363	0.00424264
31809	B6-Tmem136	Male	Het +1bp, -11bp	2020-03-03	2020-04-10	5w3d	0.103	0.032	0.071	0.366	0.099	0.03	0.069	0.357	0.101	0.00282843	0.031	0.00141421	0.07	0.00141421	0.3615	0.00636396
32326	B6-Tmem136	Male	Het +1bp, -11bp	2020-03-18	2020-04-27	5w5d	0.105	0.033	0.072	0.358	0.107	0.035	0.072	0.363	0.106	0.00141421	0.034	0.00141421	0.072	0	0.3605	0.00353553
32324	B6-Tmem136	Male	Mut +1bp, -11bp	2020-03-18	2020-04-27	5w5d	0.113	0.036	0.077	0.358	0.109	0.033	0.074	0.368	0.111	0.00282843	0.0345	0.00212132	0.0755	0.00212132	0.363	0.00707107
32935	B6-Tmem136	Male	Mut +1bp, -11bp	2020-04-12	2020-05-15	4w5d	0.102	0.031	0.071	0.335	0.104	0.033	0.071	0.332	0.103	0.00141421	0.032	0.00141421	0.071	0	0.3335	0.00212132
32936	B6-Tmem136	Male	Mut +1bp, -11bp	2020-04-12	2020-05-15	4w5d	0.09	0.029	0.061	0.342	0.097	0.033	0.064	0.332	0.0935	0.00494975	0.031	0.00282843	0.0625	0.00212132	0.337	0.00707107
30073	B6-Tmem136	Male	WT	2019-12-03	2020-01-07	5w0d	0.103	0.034	0.069	0.354	0.101	0.033	0.068	0.341	0.102	0.00141421	0.0335	0.000707107	0.0685	0.000707107	0.3475	0.00919239
30989	B6-Tmem136	Male	WT	2020-01-20	2020-02-25	5w1d	0.096	0.031	0.065	0.348	0.096	0.029	0.067	0.344	0.096	0	0.03	0.00141421	0.066	0.00141421	0.346	0.00282843
32325	B6-Tmem136	Male	WT	2020-03-18	2020-04-27	5w5d	0.105	0.031	0.074	0.365	0.11	0.036	0.074	0.36	0.1075	0.00353553	0.0335	0.00353553	0.074	0	0.3625	0.00353553
32934	B6-Tmem136	Male	WT	2020-04-12	2020-05-15	4w5d	0.099	0.033	0.066	0.338	0.097	0.031	0.066	0.324	0.098	0.00141421	0.032	0.00141421	0.066	0	0.331	0.00989949
30075	B6-Tmem136	Female	Het +1bp, -11bp	2019-12-03	2020-04-08	4m	0.103	0.034	0.069	0.414	0.101	0.034	0.067	0.41	0.102	0.00141421	0.034	0	0.068	0.00141421	0.412	0.00282843
31439	B6-Tmem136	Female	Het +1bp, -11bp	2020-02-23	2020-08-13	5.5m	0.104	0.033	0.071	0.419	0.106	0.033	0.073	0.419	0.105	0.00141421	0.033	0	0.072	0.00141421	0.419	0
31442	B6-Tmem136	Female	Het +1bp, -11bp	2020-02-23	2020-08-13	5.5m	0.107	0.033	0.074	0.422	0.105	0.033	0.072	0.429	0.106	0.00141421	0.033	0	0.073	0.00141421	0.4255	0.00494975
31441	B6-Tmem136	Female	Mut +1bp, -11bp	2020-02-23	2020-08-13	5.5m	0.097	0.033	0.064	0.411	0.1	0.033	0.067	0.429	0.0985	0.00212132	0.033	0	0.0655	0.00212132	0.42	0.0127279
31443	B6-Tmem136	Female	Mut +1bp, -11bp	2020-02-23	2020-08-13	5.5m	0.102	0.033	0.069	0.434	0.102	0.036	0.066	0.437	0.102	0	0.0345	0.00212132	0.0675	0.00212132	0.4355	0.00212132
33070	B6-Tmem136	Female	Mut +1bp, -11bp	2020-04-16	2020-09-11	5m	0.109	0.038	0.071	0.433	0.104	0.038	0.066	0.429	0.1065	0.00353553	0.038	0	0.0685	0.00353553	0.431	0.00282843
33405	B6-Tmem136	Female	Mut +1bp, -11bp	2020-05-21	2020-09-22	4m	0.102	0.036	0.066	0.401	0.107	0.036	0.071	0.417	0.1045	0.00353553	0.036	0	0.0685	0.00353553	0.409	0.0113137
30076	B6-Tmem136	Female	WT	2019-12-03	2020-04-08	4m	0.107	0.034	0.073	0.432	0.103	0.036	0.067	0.414	0.105	0.00282843	0.035	0.00141421	0.07	0.00424264	0.423	0.0127279
31440	B6-Tmem136	Female	WT	2020-02-23	2020-08-13	5.5m	0.104	0.033	0.072	0.409	0.1	0.033	0.067	0.434	0.102	0.00282843	0.033	0	0.0695	0.00353553	0.4215	0.0176777
33067	B6-Tmem136	Female	WT	2020-04-16	2020-09-11	5m	0.105	0.036	0.069	0.44	0.102	0.035	0.067	0.445	0.1035	0.00212132	0.0355	0.000707107	0.068	0.00141421	0.4425	0.00353553
33068	B6-Tmem136	Female	WT	2020-04-16	2020-09-11	5m	0.112	0.038	0.074	0.429	0.105	0.033	0.072	0.429	0.1085	0.00494975	0.0355	0.00353553	0.073	0.00141421	0.429	0
30074	B6-Tmem136	Male	Het +1bp, -11bp	2019-12-03	2020-04-08	4m	0.101	0.034	0.067	0.426	0.099	0.032	0.067	0.396	0.1	0.00141421	0.033	0.00141421	0.067	0	0.411	0.0212132
30988	B6-Tmem136	Male	Het +1bp, -11bp	2020-01-20	2020-06-05	4.5m	0.105	0.036	0.069	0.399	0.099	0.033	0.064	0.396	0.102	0.00424264	0.0345	0.00212132	0.0665	0.00353553	0.3975	0.00212132
31808	B6-Tmem136	Male	Het +1bp, -11bp	2020-03-03	2020-08-13	5m	0.092	0.033	0.059	0.417	0.107	0.035	0.072	0.424	0.0995	0.0106066	0.034	0.00141421	0.0655	0.00919239	0.4205	0.00494975
31809	B6-Tmem136	Male	Het +1bp, -11bp	2020-03-03	2020-08-13	5m	0.109	0.035	0.074	0.432	0.1	0.033	0.067	0.424	0.1045	0.00636396	0.034	0.00141421	0.0705	0.00494975	0.428	0.00565685
32326	B6-Tmem136	Male	Het +1bp, -11bp	2020-03-18	2020-08-13	5m	0.089	0.035	0.054	0.434	0.097	0.033	0.064	0.434	0.093	0.00565685	0.034	0.00141421	0.059	0.00707107	0.434	0
32324	B6-Tmem136	Male	Mut +1bp, -11bp	2020-03-18	2020-08-13	5m	0.102	0.03	0.072	0.424	0.094	0.035	0.059	0.445	0.098	0.00565685	0.0325	0.00353553	0.0655	0.00919239	0.4345	0.0148492
32935	B6-Tmem136	Male	Mut +1bp, -11bp	2020-04-12	2020-09-11	5m	0.112	0.035	0.077	0.429	0.109	0.035	0.074	0.424	0.1105	0.00212132	0.035	0	0.0755	0.00212132	0.4265	0.00353553
32936	B6-Tmem136	Male	Mut +1bp, -11bp	2020-04-12	2020-09-11	5m	0.112	0.036	0.076	0.442	0.113	0.036	0.077	0.424	0.1125	0.000707107	0.036	0	0.0765	0.000707107	0.433	0.0127279
30073	B6-Tmem136	Male	WT	2019-12-03	2020-04-08	4m	0.109	0.037	0.073	0.42	0.105	0.034	0.071	0.41	0.107	0.00282843	0.0355	0.00212132	0.072	0.00141421	0.415	0.00707107
30989	B6-Tmem136	Male	WT	2020-01-20	2020-06-05	4.5m	0.104	0.038	0.066	0.424	0.102	0.035	0.067	0.424	0.103	0.00141421	0.0365	0.00212132	0.0665	0.000707107	0.424	0
32325	B6-Tmem136	Male	WT	2020-03-18	2020-08-13	5m	0.102	0.033	0.069	0.432	0.102	0.035	0.067	0.437	0.102	0	0.034	0.00141421	0.068	0.00141421	0.4345	0.00353553
32934	B6-Tmem136	Male	WT	2020-04-12	2020-09-11	5m	0.107	0.033	0.074	0.419	0.107	0.035	0.072	0.417	0.107	0	0.034	0.00141421	0.073	0.00141421	0.418	0.00141421
34168	B6-Tmem136	Female	Mut +1bp, -11bp	2020-07-12	2021-08-19	1y1m	0.109	0.034	0.075	0.438	0.113	0.035	0.078	0.454	0.111	0.00282843	0.0345	0.000707107	0.0765	0.00212132	0.446	0.0113137
34169	B6-Tmem136	Female	Mut +1bp, -11bp	2020-07-12	2021-08-19	1y1m	0.108	0.031	0.077	0.446	0.109	0.031	0.078	0.459	0.1085	0.000707107	0.031	0	0.0775	0.000707107	0.4525	0.00919239
34170	B6-Tmem136	Female	Mut +1bp, -11bp	2020-07-12	2021-08-19	1y1m	0.106	0.034	0.072	0.448	0.11	0.037	0.073	0.453	0.108	0.00282843	0.0355	0.00212132	0.0725	0.000707107	0.4505	0.00353553
34171	B6-Tmem136	Female	Mut +1bp, -11bp	2020-07-12	2021-08-19	1y1m	-	-	-	-	0.104	0.031	0.073	0.439	0.104	#DIV/0!	0.031	#DIV/0!	0.073	#DIV/0!	0.439	#DIV/0!
34172	B6-Tmem136	Female	Mut +1bp, -11bp	2020-07-12	2021-08-19	1y1m	0.109	0.034	0.075	0.453	0.11	0.035	0.075	0.473	0.1095	0.000707107	0.0345	0.000707107	0.075	0	0.463	0.0141421
31804	B6-Tmem136	Female	Het +1bp, -11bp	2020-02-24	2021-03-22	1y1m	0.1	0.033	0.067	0.476	0.096	0.033	0.063	0.453	0.098	0.00282843	0.033	0	0.065	0.00282843	0.4645	0.0162635
31805	B6-Tmem136	Female	Het +1bp, -11bp	2020-02-24	2021-03-22	1y1m	0.103	0.033	0.07	0.477	0.104	0.033	0.071	0.473	0.1035	0.000707107	0.033	0	0.0705	0.000707107	0.475	0.00282843
32030	B6-Tmem136	Female	Het +1bp, -11bp	2020-03-05	2021-03-22	1y	0.103	0.033	0.07	0.479	0.107	0.036	0.071	0.469	0.105	0.00282843	0.0345	0.00212132	0.0705	0.000707107	0.474	0.00707107

## Sheet: Rbms3
All measurements in mm
DOB = Date of Birth
OCT = Optical Coherence Tomography
OS = Left Eye
OD = Right Eye
OU = Both Eyes
Avg = Average
SD = Standard Deviation
RGCC = Retinal Ganglion Cell Complex
CCT = Central Corneal Thickness
Str = Corneal Stroma
Epi = Corneal Epithelium
ACD = Anterior Chamber Depth
Retinal Thickness
Animal ID	Strain	Sex	Allele	DOB	OCT	Age @ OCT	OS1	OS2	OS3	OS4	OD1	OD2	OD3	OD4	OU Avg	OD SD
29615	B6-Rbms3	Male	Het 13bp-del	2019-11-10	2019-12-20	5w5d	0.205	0.209	0.21	0.209	0.212	0.21	0.21	0.207	0.209	0.00213809
29616	B6-Rbms3	Male	Het 13bp-del	2019-11-10	2019-12-20	5w5d	0.212	0.21	0.218	0.216	0.22	0.21	0.214	0.216	0.2145	0.0036645
29782	B6-Rbms3	Female	Het 13bp-del	2019-11-18	2020-01-03	6w4d	0.199	0.208	0.208	0.211	0.208	0.211	0.211	0.203	0.207375	0.00430739
30482	B6-Rbms3	Male	Het 13bp-del	2019-12-19	2020-01-28	5w5d	0.208	0.201	0.206	0.208	0.206	0.208	0.203	0.203	0.205375	0.00272226
30484	B6-Rbms3	Male	Het 13bp-del	2019-12-19	2020-01-28	5w5d	0.208	0.213	0.211	0.213	0.216	0.218	0.214	0.211	0.213	0.00311677
30900	B6-Rbms3	Female	Het 13bp-del	2020-01-15	2020-02-21	5w2d	0.208	0.205	0.212	0.211	0.205	0.207	0.211	0.214	0.209125	0.00335676
30902	B6-Rbms3	Female	Het 13bp-del	2020-01-15	2020-02-21	5w2d	0.216	0.208	0.209	0.209	-	-	-	-	0.2105	0.00369685
29613	B6-Rbms3	Male	Mut 13bp-del	2019-11-10	2019-12-20	5w5d	0.199	0.201	0.208	0.21	0.207	0.207	0.201	0.205	0.20475	0.00395511
30483	B6-Rbms3	Male	Mut 13bp-del	2019-12-19	2020-01-28	5w5d	0.198	0.203	0.207	0.205	0.211	0.209	0.199	0.203	0.204375	0.00456501
30486	B6-Rbms3	Female	Mut 13bp-del	2019-12-19	2020-01-28	5w5d	0.201	0.208	0.203	0.201	0.201	0.199	0.201	0.201	0.201875	0.0026959
30487	B6-Rbms3	Female	Mut 13bp-del	2019-12-19	2020-01-28	5w5d	0.199	0.201	0.203	0.203	0.206	0.203	0.201	0.198	0.20175	0.00254951
31032	B6-Rbms3	Male	Mut 13bp-del	2020-01-23	2020-03-10	6w5d	0.193	0.191	0.201	0.198	0.196	0.196	0.198	0.194	0.195875	0.00318198
34304	B6-Rbms3	Female	Mut 13bp-del	2020-07-29	2020-09-11	6w2d	0.191	0.196	0.199	0.194	0.202	0.196	0.196	0.196	0.19625	0.00324037
34305	B6-Rbms3	Female	Mut 13bp-del	2020-07-29	2020-09-11	6w2d	0.199	0.202	0.207	0.207	-	-	-	-	0.20375	0.00394757
29614	B6-Rbms3	Male	WT	2019-11-10	2019-12-20	5w5d	0.205	0.209	0.21	0.207	0.212	0.218	0.21	0.209	0.21	0.0038545
29780	B6-Rbms3	Female	WT	2019-11-18	2020-01-03	6w4d	0.208	0.213	0.211	0.211	0.214	0.206	0.206	0.204	0.209125	0.00364251
29781	B6-Rbms3	Female	WT	2019-11-18	2020-01-03	6w4d	0.204	0.206	0.208	0.208	0.203	0.206	0.203	0.204	0.20525	0.00205287
30485	B6-Rbms3	Female	WT	2019-12-19	2020-01-28	5w5d	0.196	0.196	0.198	0.198	0.199	0.206	0.199	0.198	0.19875	0.00315096
30488	B6-Rbms3	Female	WT	2019-12-19	2020-01-28	5w5d	0.198	0.203	0.207	0.208	0.204	0.204	0.201	0.198	0.202875	0.00372012
30489	B6-Rbms3	Male	WT	2019-12-30	2020-02-03	5w0d	0.216	0.213	0.216	0.216	0.218	0.211	0.214	0.209	0.214125	0.00299702
30492	B6-Rbms3	Male	WT	2019-12-30	2020-02-03	5w0d	0.204	0.207	0.208	0.213	-	-	-	-	0.208	0.00374166
30901	B6-Rbms3	Female	WT	2020-01-15	2020-02-21	5w2d	0.201	0.204	0.208	0.206	0.211	0.209	0.204	0.196	0.204875	0.00479397
31033	B6-Rbms3	Male	WT	2020-01-23	2020-03-10	6w5d	0.199	0.201	0.205	0.206	0.201	0.203	0.203	0.205	0.202875	0.00241646
29615	B6-Rbms3	Male	Het 13bp-del	2019-11-10	2020-04-01	5m	0.204	0.202	0.21	0.208	0.21	0.206	0.204	0.206	0.20625	0.00291548
29616	B6-Rbms3	Male	Het 13bp-del	2019-11-10	2020-04-01	5m	0.204	0.206	0.212	0.216	0.216	0.206	0.21	0.206	0.2095	0.00475094
29782	B6-Rbms3	Female	Het 13bp-del	2019-11-18	2020-04-08	5m	0.202	0.204	0.206	0.21	0.206	0.212	0.206	0.208	0.20675	0.00319598
30482	B6-Rbms3	Male	Het 13bp-del	2019-12-19	2020-04-24	4m	0.2	0.2	0.206	0.208	0.204	0.202	0.202	0.2	0.20275	0.00301188
30484	B6-Rbms3	Male	Het 13bp-del	2019-12-19	2020-04-24	4m	0.208	0.212	0.21	0.21	0.206	0.212	0.204	0.2	0.20775	0.00420034
30900	B6-Rbms3	Female	Het 13bp-del	2020-01-15	2020-05-22	4m	0.198	0.206	0.206	0.208	0.212	0.206	0.202	0.212	0.20625	0.0047132
30902	B6-Rbms3	Female	Het 13bp-del	2020-01-15	2020-05-22	4m	0.208	0.212	0.212	0.212	-	-	-	-	0.211	0.002
29613	B6-Rbms3	Male	Mut 13bp-del	2019-11-10	2020-04-01	5m	0.192	0.196	0.204	0.204	0.204	0.206	0.198	0.2	0.2005	0.00486973
30483	B6-Rbms3	Male	Mut 13bp-del	2019-12-19	2020-04-24	4m	0.2	0.202	0.21	0.21	0.206	0.212	0.204	0.2	0.2055	0.00475094
30486	B6-Rbms3	Female	Mut 13bp-del	2019-12-19	2020-04-24	4m	0.202	0.212	0.212	0.21	0.204	0.212	0.204	0.2	0.207	0.00501427
30487	B6-Rbms3	Female	Mut 13bp-del	2019-12-19	2020-04-24	4m	0.202	0.208	0.204	0.21	0.21	0.212	0.204	0.202	0.2065	0.00396412
30491	B6-Rbms3	Male	Mut 13bp-del	2019-12-30	2020-05-01	4m	0.202	0.21	0.21	0.21	0.204	0.204	0.206	0.204	0.20625	0.00328416
31032	B6-Rbms3	Male	Mut 13bp-del	2020-01-23	2020-06-12	4.5m	0.199	0.196	0.207	0.202	0.202	0.202	0.202	0.204	0.20175	0.00324037
34304	B6-Rbms3	Female	Mut 13bp-del	2020-07-29	2020-12-01	4m	0.194	0.196	0.203	0.201	0.198	0.206	0.203	0.199	0.2	0.004
34305	B6-Rbms3	Female	Mut 13bp-del	2020-07-29	2020-12-01	4m	0.204	0.204	0.208	0.209	-	-	-	-	0.20625	0.00262996
29614	B6-Rbms3	Male	WT	2019-11-10	2020-04-01	5m	0.204	0.208	0.211	0.198	0.206	0.21	0.198	0.202	0.204625	0.0050409
29780	B6-Rbms3	Female	WT	2019-11-18	2020-04-08	5m	0.206	0.214	0.21	0.204	0.206	0.21	0.208	0.2	0.20725	0.00426782
29781	B6-Rbms3	Female	WT	2019-11-18	2020-04-08	5m	0.202	0.204	0.206	0.202	0.204	0.206	0.202	0.2	0.20325	0.00212132
30485	B6-Rbms3	Female	WT	2019-12-19	2020-04-24	4m	0.204	0.204	0.204	0.21	0.204	0.208	0.206	0.202	0.20525	0.00260494
30488	B6-Rbms3	Female	WT	2019-12-19	2020-04-24	4m	0.198	0.202	0.206	0.21	0.208	0.204	0.206	0.196	0.20375	0.00483292
30489	B6-Rbms3	Male	WT	2019-12-30	2020-05-01	4m	0.208	0.208	0.206	0.208	0.216	0.21	0.202	0.2	0.20725	0.00489168
30492	B6-Rbms3	Male	WT	2019-12-30	2020-05-01	4m	0.2	0.2	0.208	0.204	-	-	-	-	0.203	0.00382971
30901	B6-Rbms3	Female	WT	2020-01-15	2020-05-22	4m	0.204	0.208	0.21	0.208	0.216	0.216	0.206	0.198	0.20825	0.00599404
31033	B6-Rbms3	Male	WT	2020-01-23	2020-06-12	5m	0.2	0.199	0.207	0.207	0.202	0.202	0.192	0.197	0.20075	0.00500714
30935	B6-Rbms3	Female	Het 13bp-del	2020-01-17	2021-01-22	1y	0.209	0.204	0.211	0.208	0.203	0.214	0.208	0.201	0.20725	0.00433425
31447	B6-Rbms3	Female	Het 13bp-del	2020-02-05	2021-03-04	1y1m	0.194	0.196	0.196	0.199	0.196	0.196	0.194	0.188	0.194875	0.00318198
31814	B6-Rbms3	Female	Het 13bp-del	2020-02-27	2021-03-22	1y1m	0.194	0.203	0.206	0.201	0.191	0.196	0.194	0.188	0.196625	0.0061861
31815	B6-Rbms3	Female	Het 13bp-del	2020-02-27	2021-03-22	1y1m	0.192	0.189	0.193	0.191	0.193	0.189	0.191	0.189	0.190875	0.00172689
31816	B6-Rbms3	Female	Het 13bp-del	2020-02-27	2021-03-22	1y1m	0.198	0.196	0.198	0.194	0.204	0.201	0.199	0.194	0.198	0.00342261
RGCC Thickness
Animal ID	Strain	Sex	Allele	DOB	OCT Date	Age @ OCT	OS1	OS2	OS3	OS4	OD1	OD2	OD3	OD4	OU Avg	OD SD
29615	B6-Rbms3	Male	Het 13bp-del	2019-11-10	2019-12-20	5w5d	0.057	0.055	0.058	0.06	0.066	0.06	0.06	0.055	0.058875	0.0035632
29616	B6-Rbms3	Male	Het 13bp-del	2019-11-10	2019-12-20	5w5d	0.057	0.057	0.06	0.064	0.058	0.057	0.057	0.06	0.05875	0.00249285
29782	B6-Rbms3	Female	Het 13bp-del	2019-11-18	2020-01-03	6w4d	0.051	0.058	0.058	0.056	0.054	0.061	0.056	0.061	0.056875	0.00339905
30482	B6-Rbms3	Male	Het 13bp-del	2019-12-19	2020-01-28	5w5d	0.054	0.054	0.058	0.058	0.054	0.054	0.051	0.054	0.054625	0.00232609
30484	B6-Rbms3	Male	Het 13bp-del	2019-12-19	2020-01-28	5w5d	0.055	0.064	0.059	0.063	0.058	0.064	0.064	0.058	0.060625	0.0035431
30900	B6-Rbms3	Female	Het 13bp-del	2020-01-15	2020-02-21	5w2d	0.058	0.053	0.058	0.054	0.055	0.055	0.063	0.061	0.057125	0.00352288
30902	B6-Rbms3	Female	Het 13bp-del	2020-01-15	2020-02-21	5w2d	0.056	0.054	0.056	0.056	-	-	-	-	0.0555	0.001
29613	B6-Rbms3	Male	Mut 13bp-del	2019-11-10	2019-12-20	5w5d	0.054	0.051	0.058	0.058	0.062	0.06	0.053	0.055	0.056375	0.00373927
30483	B6-Rbms3	Male	Mut 13bp-del	2019-12-19	2020-01-28	5w5d	0.053	0.058	0.058	0.057	0.061	0.059	0.053	0.057	0.057	0.00277746
30486	B6-Rbms3	Female	Mut 13bp-del	2019-12-19	2020-01-28	5w5d	0.056	0.063	0.054	0.056	0.051	0.053	0.054	0.053	0.055	0.00362531
30487	B6-Rbms3	Female	Mut 13bp-del	2019-12-19	2020-01-28	5w5d	0.053	0.056	0.056	0.054	0.054	0.058	0.054	0.054	0.054875	0.00164208
31032	B6-Rbms3	Male	Mut 13bp-del	2020-01-23	2020-03-10	6w5d	0.051	0.051	0.054	0.059	0.054	0.059	0.054	0.053	0.054375	0.00311391
34304	B6-Rbms3	Female	Mut 13bp-del	2020-07-29	2020-09-11	6w2d	0.051	0.053	0.053	0.053	0.051	0.056	0.051	0.053	0.052625	0.00168502
34305	B6-Rbms3	Female	Mut 13bp-del	2020-07-29	2020-09-11	6w2d	0.051	0.053	0.053	0.056	-	-	-	-	0.05325	0.00206155
29614	B6-Rbms3	Male	WT	2019-11-10	2019-12-20	5w5d	0.053	0.06	0.051	0.053	0.06	0.066	0.053	0.057	0.056625	0.00509727
29780	B6-Rbms3	Female	WT	2019-11-18	2020-01-03	6w4d	0.053	0.061	0.054	0.059	0.054	0.056	0.053	0.056	0.05575	0.00291548
29781	B6-Rbms3	Female	WT	2019-11-18	2020-01-03	6w4d	0.053	0.056	0.053	0.056	0.055	0.059	0.053	0.056	0.055125	0.00210017
30485	B6-Rbms3	Female	WT	2019-12-19	2020-01-28	5w5d	0.048	0.049	0.056	0.053	0.053	0.061	0.054	0.054	0.0535	0.00403556
30488	B6-Rbms3	Female	WT	2019-12-19	2020-01-28	5w5d	0.054	0.058	0.055	0.059	0.054	0.058	0.053	0.054	0.055625	0.00232609
30489	B6-Rbms3	Male	WT	2019-12-30	2020-02-03	5w0d	0.058	0.061	0.064	0.059	0.064	0.064	0.061	0.054	0.060625	0.0035431
30492	B6-Rbms3	Male	WT	2019-12-30	2020-02-03	5w0d	0.054	0.06	0.058	0.061	-	-	-	-	0.05825	0.0030957
30901	B6-Rbms3	Female	WT	2020-01-15	2020-02-21	5w2d	0.053	0.058	0.054	0.056	0.054	0.054	0.054	0.051	0.05425	0.00205287
31033	B6-Rbms3	Male	WT	2020-01-23	2020-03-10	6w5d	0.051	0.053	0.055	0.059	0.048	0.051	0.052	0.055	0.053	0.00333809
29615	B6-Rbms3	Male	Het 13bp-del	2019-11-10	2020-04-01	5m	0.058	0.055	0.054	0.058	0.058	0.058	0.058	0.056	0.056875	0.00164208
29616	B6-Rbms3	Male	Het 13bp-del	2019-11-10	2020-04-01	5m	0.058	0.056	0.06	0.064	0.062	0.058	0.058	0.056	0.059	0.00282843
29782	B6-Rbms3	Female	Het 13bp-del	2019-11-18	2020-04-08	5m	0.055	0.056	0.053	0.056	0.055	0.064	0.058	0.058	0.056875	0.00331393
30482	B6-Rbms3	Male	Het 13bp-del	2019-12-19	2020-04-24	4m	0.049	0.058	0.06	0.056	0.058	0.062	0.05	0.054	0.055875	0.00461171
30484	B6-Rbms3	Male	Het 13bp-del	2019-12-19	2020-04-24	4m	0.064	0.06	0.056	0.06	0.062	0.064	0.058	0.063	0.060875	0.00290012
30900	B6-Rbms3	Female	Het 13bp-del	2020-01-15	2020-05-22	4m	0.051	0.056	0.056	0.062	0.05	0.054	0.056	0.054	0.054875	0.00368152
30902	B6-Rbms3	Female	Het 13bp-del	2020-01-15	2020-05-22	4m	0.056	0.06	0.056	0.057	-	-	-	-	0.05725	0.00189297
29613	B6-Rbms3	Male	Mut 13bp-del	2019-11-10	2020-04-01	5m	0.055	0.056	0.058	0.054	0.056	0.06	0.052	0.058	0.056125	0.00253194
30483	B6-Rbms3	Male	Mut 13bp-del	2019-12-19	2020-04-24	4m	0.055	0.058	0.058	0.059	0.058	0.062	0.056	0.058	0.058	0.0020702
30486	B6-Rbms3	Female	Mut 13bp-del	2019-12-19	2020-04-24	4m	0.052	0.057	0.054	0.058	0.052	0.06	0.054	0.054	0.055125	0.00290012
30487	B6-Rbms3	Female	Mut 13bp-del	2019-12-19	2020-04-24	4m	0.053	0.062	0.058	0.056	0.058	0.058	0.054	0.06	0.057375	0.00297309
30491	B6-Rbms3	Male	Mut 13bp-del	2019-12-30	2020-05-01	4m	0.059	0.057	0.058	0.06	0.058	0.056	0.054	0.059	0.057625	0.00192261
31032	B6-Rbms3	Male	Mut 13bp-del	2020-01-23	2020-06-12	4.5m	0.056	0.063	0.061	0.059	0.058	0.056	0.056	0.053	0.05775	0.00319598
34304	B6-Rbms3	Female	Mut 13bp-del	2020-07-29	2020-12-01	4m	0.048	0.051	0.059	0.054	0.049	0.061	0.054	0.054	0.05375	0.00452769
34305	B6-Rbms3	Female	Mut 13bp-del	2020-07-29	2020-12-01	4m	0.053	0.054	0.054	0.053	-	-	-	-	0.0535	0.00057735
29614	B6-Rbms3	Male	WT	2019-11-10	2020-04-01	5m	0.053	0.055	0.057	0.058	0.06	0.065	0.056	0.058	0.05775	0.00361544
29780	B6-Rbms3	Female	WT	2019-11-18	2020-04-08	5m	0.056	0.06	0.056	0.054	0.051	0.062	0.054	0.052	0.055625	0.00377728
29781	B6-Rbms3	Female	WT	2019-11-18	2020-04-08	5m	0.052	0.054	0.052	0.056	0.058	0.058	0.056	0.058	0.0555	0.00256348
30485	B6-Rbms3	Female	WT	2019-12-19	2020-04-24	4m	0.057	0.06	0.052	0.064	0.056	0.06	0.052	0.056	0.057125	0.00412094
30488	B6-Rbms3	Female	WT	2019-12-19	2020-04-24	4m	0.055	0.055	0.054	0.06	0.058	0.058	0.056	0.048	0.0555	0.00362531
30489	B6-Rbms3	Male	WT	2019-12-30	2020-05-01	4m	0.06	0.06	0.056	0.057	0.064	0.062	0.048	0.054	0.057625	0.00506916
30492	B6-Rbms3	Male	WT	2019-12-30	2020-05-01	4m	0.053	0.056	0.062	0.062	-	-	-	-	0.05825	0.0045
30901	B6-Rbms3	Female	WT	2020-01-15	2020-05-22	4m	0.049	0.055	0.052	0.058	0.058	0.062	0.054	0.048	0.0545	0.00478091
31033	B6-Rbms3	Male	WT	2020-01-23	2020-06-12	5m	0.056	0.056	0.061	0.058	0.053	0.056	0.049	0.051	0.055	0.0038545
30935	B6-Rbms3	Female	Het 13bp-del	2020-01-17	2021-01-22	1y	0.056	0.054	0.058	0.058	0.057	0.064	0.056	0.054	0.057125	0.00318198
31447	B6-Rbms3	Female	Het 13bp-del	2020-02-05	2021-03-04	1y1m	0.053	0.053	0.051	0.054	0.053	0.051	0.051	0.051	0.052125	0.00124642
31814	B6-Rbms3	Female	Het 13bp-del	2020-02-27	2021-03-22	1y1m	0.051	0.058	0.056	0.054	0.049	0.049	0.048	0.047	0.0515	0.00403556
31815	B6-Rbms3	Female	Het 13bp-del	2020-02-27	2021-03-22	1y1m	0.05	0.049	0.049	0.054	0.053	0.053	0.049	0.054	0.051375	0.00232609
31816	B6-Rbms3	Female	Het 13bp-del	2020-02-27	2021-03-22	1y1m	0.054	0.049	0.053	0.048	0.051	0.048	0.049	0.049	0.050125	0.00229518
CCT and ACD
Animal ID	Strain	Sex	Allele	DOB	OCT Date	Age @ OCT	CCT OS	Epi OS	Str OS	AC Depth OS	CCT OD	Epi OD	Str OD	AC Depth OD	Avg CCT	SD CCT	Avg Epi	SD Epi	Avg Str	SD Str	Avg AC Depth	SD AC Depth
29615	B6-Rbms3	Male	Het 13bp-del	2019-11-10	2019-12-20	5w5d	0.104	0.036	0.068	0.351	0.103	0.032	0.071	0.346	0.1035	0.000707107	0.034	0.00282843	0.0695	0.00212132	0.3485	0.00353553
29616	B6-Rbms3	Male	Het 13bp-del	2019-11-10	2019-12-20	5w5d	0.103	0.034	0.069	0.334	0.102	0.036	0.066	0.332	0.1025	0.000707107	0.035	0.00141421	0.0675	0.00212132	0.333	0.00141421
29782	B6-Rbms3	Female	Het 13bp-del	2019-11-18	2020-01-03	6w4d	0.098	0.033	0.065	0.373	-	-	-	0.379	0.098	#DIV/0!	0.033	#DIV/0!	0.065	#DIV/0!	0.376	0.00424264
30482	B6-Rbms3	Male	Het 13bp-del	2019-12-19	2020-01-28	5w5d	0.113	0.033	0.08	0.374	0.108	0.033	0.075	0.346	0.1105	0.00353553	0.033	0	0.0775	0.00353553	0.36	0.019799
30484	B6-Rbms3	Male	Het 13bp-del	2019-12-19	2020-01-28	5w5d	0.101	0.033	0.068	0.356	0.098	0.035	0.063	0.361	0.0995	0.00212132	0.034	0.00141421	0.0655	0.00353553	0.3585	0.00353553
30900	B6-Rbms3	Female	Het 13bp-del	2020-01-15	2020-02-21	5w2d	0.103	0.029	0.074	0.333	0.102	0.032	0.07	0.338	0.1025	0.000707107	0.0305	0.00212132	0.072	0.00282843	0.3355	0.00353553
30902	B6-Rbms3	Female	Het 13bp-del	2020-01-15	2020-02-21	5w2d	0.1	0.033	0.067	0.334	-	-	-	-	0.1	#DIV/0!	0.033	#DIV/0!	0.067	#DIV/0!	0.334	#DIV/0!
29613	B6-Rbms3	Male	Mut 13bp-del	2019-11-10	2019-12-20	5w5d	0.105	0.032	0.073	0.321	0.105	0.034	0.071	0.321	0.105	0	0.033	0.00141421	0.072	0.00141421	0.321	0
30483	B6-Rbms3	Male	Mut 13bp-del	2019-12-19	2020-01-28	5w5d	0.11	0.032	0.078	0.358	-	-	-	0.348	0.11	#DIV/0!	0.032	#DIV/0!	0.078	#DIV/0!	0.353	0.00707107
30486	B6-Rbms3	Female	Mut 13bp-del	2019-12-19	2020-01-28	5w5d	0.109	0.036	0.073	0.308	0.104	0.031	0.073	0.309	0.1065	0.00353553	0.0335	0.00353553	0.073	0	0.3085	0.000707107
30487	B6-Rbms3	Female	Mut 13bp-del	2019-12-19	2020-01-28	5w5d	0.108	0.035	0.073	0.344	0.105	0.033	0.072	0.328	0.1065	0.00212132	0.034	0.00141421	0.0725	0.000707107	0.336	0.0113137
31032	B6-Rbms3	Male	Mut 13bp-del	2020-01-23	2020-03-10	6w5d	0.097	0.032	0.065	0.319	0.098	0.031	0.067	0.319	0.0975	0.000707107	0.0315	0.000707107	0.066	0.00141421	0.319	0
34304	B6-Rbms3	Female	Mut 13bp-del	2020-07-29	2020-09-11	6w2d	0.102	0.033	0.069	0.347	0.099	0.03	0.069	0.355	0.1005	0.00212132	0.0315	0.00212132	0.069	0	0.351	0.00565685
34305	B6-Rbms3	Female	Mut 13bp-del	2020-07-29	2020-09-11	6w2d	0.092	0.031	0.061	0.36	-	-	-	-	0.092	#DIV/0!	0.031	#DIV/0!	0.061	#DIV/0!	0.36	#DIV/0!
29614	B6-Rbms3	Male	WT	2019-11-10	2019-12-20	5w5d	0.103	0.034	0.069	0.351	0.1	0.034	0.066	0.34	0.1015	0.00212132	0.034	0	0.0675	0.00212132	0.3455	0.00777817
29780	B6-Rbms3	Female	WT	2019-11-18	2020-01-03	6w4d	0.103	0.033	0.07	0.359	0.103	0.031	0.072	0.376	0.103	0	0.032	0.00141421	0.071	0.00141421	0.3675	0.0120208
29781	B6-Rbms3	Female	WT	2019-11-18	2020-01-03	6w4d	0.099	0.031	0.068	0.334	0.097	0.033	0.064	0.353	0.098	0.00141421	0.032	0.00141421	0.066	0.00282843	0.3435	0.013435
30485	B6-Rbms3	Female	WT	2019-12-19	2020-01-28	5w5d	0.108	0.035	0.073	0.318	0.107	0.037	0.07	0.316	0.1075	0.000707107	0.036	0.00141421	0.0715	0.00212132	0.317	0.00141421
30488	B6-Rbms3	Female	WT	2019-12-19	2020-01-28	5w5d	0.103	0.03	0.073	0.318	0.103	0.033	0.07	0.323	0.103	0	0.0315	0.00212132	0.0715	0.00212132	0.3205	0.00353553
30489	B6-Rbms3	Male	WT	2019-12-30	2020-02-03	5w0d	0.104	0.032	0.072	0.366	0.106	0.034	0.072	0.359	0.105	0.00141421	0.033	0.00141421	0.072	0	0.3625	0.00494975
30492	B6-Rbms3	Male	WT	2019-12-30	2020-02-03	5w0d	0.104	0.032	0.072	0.328	-	-	-	-	0.104	#DIV/0!	0.032	#DIV/0!	0.072	#DIV/0!	0.328	#DIV/0!
30901	B6-Rbms3	Female	WT	2020-01-15	2020-02-21	5w2d	0.093	0.026	0.067	0.259	0.09	0.03	0.06	0.304	0.0915	0.00212132	0.028	0.00282843	0.0635	0.00494975	0.2815	0.0318198
31033	B6-Rbms3	Male	WT	2020-01-23	2020-03-10	6w5d	0.103	0.035	0.068	0.196	0.099	0.031	0.068	0.351	0.101	0.00282843	0.033	0.00282843	0.068	0	0.2735	0.109602
29615	B6-Rbms3	Male	Het 13bp-del	2019-11-10	2020-04-01	5m	0.107	0.034	0.073	0.418	0.105	0.034	0.071	0.412	0.106	0.00141421	0.034	0	0.072	0.00141421	0.415	0.00424264
29616	B6-Rbms3	Male	Het 13bp-del	2019-11-10	2020-04-01	5m	0.091	0.034	0.057	0.414	0.103	0.038	0.065	0.414	0.097	0.00848528	0.036	0.00282843	0.061	0.00565685	0.414	0
29782	B6-Rbms3	Female	Het 13bp-del	2019-11-18	2020-04-08	5m	0.097	0.03	0.067	0.412	0.099	0.032	0.067	0.416	0.098	0.00141421	0.031	0.00141421	0.067	0	0.414	0.00282843
30482	B6-Rbms3	Male	Het 13bp-del	2019-12-19	2020-04-24	4m	0.105	0.034	0.071	0.424	0.095	0.03	0.065	0.398	0.1	0.00707107	0.032	0.00282843	0.068	0.00424264	0.411	0.0183848
30484	B6-Rbms3	Male	Het 13bp-del	2019-12-19	2020-04-24	4m	0.093	0.032	0.061	0.408	0.097	0.03	0.067	0.42	0.095	0.00282843	0.031	0.00141421	0.064	0.00424264	0.414	0.00848528
30900	B6-Rbms3	Female	Het 13bp-del	2020-01-15	2020-05-22	4m	0.095	0.032	0.063	0.412	0.101	0.036	0.065	0.418	0.098	0.00424264	0.034	0.00282843	0.064	0.00141421	0.415	0.00424264
30902	B6-Rbms3	Female	Het 13bp-del	2020-01-15	2020-05-22	4m	0.097	0.034	0.063	0.394	-	-	-	-	0.097	#DIV/0!	0.034	#DIV/0!	0.063	#DIV/0!	0.394	#DIV/0!
29613	B6-Rbms3	Male	Mut 13bp-del	2019-11-10	2020-04-01	5m	0.105	0.032	0.073	0.402	0.107	0.034	0.073	0.406	0.106	0.00141421	0.033	0.00141421	0.073	0	0.404	0.00282843
30483	B6-Rbms3	Male	Mut 13bp-del	2019-12-19	2020-04-24	4m	0.099	0.036	0.063	0.412	-	-	-	0.398	0.099	#DIV/0!	0.036	#DIV/0!	0.063	#DIV/0!	0.405	0.00989949
30486	B6-Rbms3	Female	Mut 13bp-del	2019-12-19	2020-04-24	4m	0.087	0.028	0.059	0.386	0.083	0.03	0.053	0.382	0.085	0.00282843	0.029	0.00141421	0.056	0.00424264	0.384	0.00282843
30487	B6-Rbms3	Female	Mut 13bp-del	2019-12-19	2020-04-24	4m	0.101	0.034	0.067	0.414	0.099	0.034	0.065	0.406	0.1	0.00141421	0.034	0	0.066	0.00141421	0.41	0.00565685
30491	B6-Rbms3	Male	Mut 13bp-del	2019-12-30	2020-05-01	4m	0.101	0.034	0.067	0.408	0.097	0.032	0.065	0.422	0.099	0.00282843	0.033	0.00141421	0.066	0.00141421	0.415	0.00989949
31032	B6-Rbms3	Male	Mut 13bp-del	2020-01-23	2020-06-12	4.5m	0.11	0.033	0.077	0.399	0.107	0.033	0.074	0.383	0.1085	0.00212132	0.033	0	0.0755	0.00212132	0.391	0.0113137
34304	B6-Rbms3	Female	Mut 13bp-del	2020-07-29	2020-12-01	4m	0.106	0.031	0.075	0.389	0.103	0.033	0.07	0.403	0.1045	0.00212132	0.032	0.00141421	0.0725	0.00353553	0.396	0.00989949
34305	B6-Rbms3	Female	Mut 13bp-del	2020-07-29	2020-12-01	4m	0.102	0.032	0.07	0.401	-	-	-	-	0.102	#DIV/0!	0.032	#DIV/0!	0.07	#DIV/0!	0.401	#DIV/0!
29614	B6-Rbms3	Male	WT	2019-11-10	2020-04-01	5m	0.103	0.032	0.071	0.432	0.101	0.034	0.067	0.42	0.102	0.00141421	0.033	0.00141421	0.069	0.00282843	0.426	0.00848528
29780	B6-Rbms3	Female	WT	2019-11-18	2020-04-08	5m	0.107	0.036	0.071	0.408	0.103	0.034	0.071	0.41	0.105	0.00282843	0.035	0.00141421	0.071	0	0.409	0.00141421
29781	B6-Rbms3	Female	WT	2019-11-18	2020-04-08	5m	0.102	0.033	0.069	0.378	0.099	0.032	0.067	0.394	0.1005	0.00212132	0.0325	0.000707107	0.068	0.00141421	0.386	0.0113137
30485	B6-Rbms3	Female	WT	2019-12-19	2020-04-24	4m	0.091	0.03	0.061	0.38	0.091	0.03	0.061	0.384	0.091	0	0.03	0	0.061	0	0.382	0.00282843
30488	B6-Rbms3	Female	WT	2019-12-19	2020-04-24	4m	0.103	0.032	0.071	0.386	0.101	0.032	0.069	0.398	0.102	0.00141421	0.032	0	0.07	0.00141421	0.392	0.00848528
30489	B6-Rbms3	Male	WT	2019-12-30	2020-05-01	4m	0.099	0.032	0.067	0.43	0.101	0.034	0.067	0.426	0.1	0.00141421	0.033	0.00141421	0.067	0	0.428	0.00282843
30492	B6-Rbms3	Male	WT	2019-12-30	2020-05-01	4m	0.103	0.036	0.067	0.406	-	-	-	-	0.103	#DIV/0!	0.036	#DIV/0!	0.067	#DIV/0!	0.406	#DIV/0!
30901	B6-Rbms3	Female	WT	2020-01-15	2020-05-22	4m	0.097	0.032	0.065	0.315	0.089	0.03	0.059	0.355	0.093	0.00565685	0.031	0.00141421	0.062	0.00424264	0.335	0.0282843
31033	B6-Rbms3	Male	WT	2020-01-23	2020-06-12	5m	0.11	0.031	0.079	0.319	0.112	0.033	0.079	0.409	0.111	0.00141421	0.032	0.00141421	0.079	0	0.364	0.0636396
30935	B6-Rbms3	Female	Het 13bp-del	2020-01-17	2021-01-22	1y	0.107	0.036	0.071	0.436	0.108	0.035	0.073	0.441	0.1075	0.000707107	0.0355	0.000707107	0.072	0.00141421	0.4385	0.00353553
31447	B6-Rbms3	Female	Het 13bp-del	2020-02-05	2021-03-04	1y1m	0.109	0.031	0.078	0.441	0.119	0.03	0.089	0.434	0.114	0.00707107	0.0305	0.000707107	0.0835	0.00777817	0.4375	0.00494975
31814	B6-Rbms3	Female	Het 13bp-del	2020-02-27	2021-03-22	1y1m	0.11	0.034	0.076	0.451	0.105	0.032	0.073	0.453	0.1075	0.00353553	0.033	0.00141421	0.0745	0.00212132	0.452	0.00141421
31815	B6-Rbms3	Female	Het 13bp-del	2020-02-27	2021-03-22	1y1m	0.101	0.033	0.068	0.419	0.101	0.033	0.068	0.428	0.101	0	0.033	0	0.068	0	0.4235	0.00636396
31816	B6-Rbms3	Female	Het 13bp-del	2020-02-27	2021-03-22	1y1m	0.106	0.034	0.072	0.444	0.111	0.034	0.077	0.463	0.1085	0.00353553	0.034	0	0.0745	0.00353553	0.4535	0.013435

## Sheet: Sema6a
All measurements in mm
DOB = Date of Birth
OCT = Optical Coherence Tomography
OS = Left Eye
OD = Right Eye
OU = Both Eyes
Avg = Average
SD = Standard Deviation
RGCC = Retinal Ganglion Cell Complex
CCT = Central Corneal Thickness
Str = Corneal Stroma
Epi = Corneal Epithelium
ACD = Anterior Chamber Depth
Retinal Thickness
Animal ID	Strain	Sex	Mutation	DOB	OCT Date	Age @ OCT	OS1	OS2	OS3	OS4	OD1	OD2	OD3	OD4	OU Avg	OD SD
29303	B6-Sema6a	Male	Het 12bp-del	2019-10-11	2019-11-13	4w5d	0.209	0.206	0.211	0.209	0.212	0.216	0.213	0.208	0.2105	0.00316228
30950	B6-Sema6a	Male	Het 12bp-del	2020-01-18	2020-02-25	5w3d	0.211	0.208	0.213	0.209	0.209	0.214	0.208	0.208	0.21	0.00239046
30951	B6-Sema6a	Male	Het 12bp-del	2020-01-18	2020-02-25	5w3d	0.204	0.209	0.212	0.216	0.213	0.213	0.213	0.208	0.211	0.00377964
30460	B6-Sema6a	Female	Het 12bp-del	2019-12-21	2020-01-31	5w6d	0.208	0.206	0.214	0.214	0.221	0.233	0.205	0.198	0.212375	0.010862
30463	B6-Sema6a	Female	Het 12bp-del	2019-12-21	2020-01-31	5w6d	0.208	0.208	0.212	0.209	0.213	0.213	0.213	0.206	0.21025	0.00281577
30465	B6-Sema6a	Female	Het 12bp-del	2019-12-21	2020-01-31	5w6d	0.199	0.201	0.209	0.211	0.203	0.206	0.206	0.203	0.20475	0.0040267
29303	B6-Sema6a	Male	Het 12bp-del	2019-10-11	2020-02-11	4m	0.203	0.209	0.206	0.208	0.203	0.208	0.204	0.203	0.2055	0.00256348
30460	B6-Sema6a	Female	Het 12bp-del	2019-12-21	2020-04-28	4m	0.204	0.207	0.212	0.209	0.209	0.225	0.207	0.204	0.209625	0.00675991
30463	B6-Sema6a	Female	Het 12bp-del	2019-12-21	2020-04-28	4m	0.204	0.209	0.21	0.209	0.209	0.209	0.209	0.207	0.20825	0.00190863
30465	B6-Sema6a	Female	Het 12bp-del	2019-12-21	2020-04-28	4m	0.202	0.202	0.209	0.207	0.204	0.204	0.207	0.207	0.20525	0.00260494
30950	B6-Sema6a	Male	Het 12bp-del	2020-01-18	2020-06-19	5m	0.207	0.209	0.212	0.207	0.204	0.209	0.209	0.204	0.207625	0.00272226
30951	B6-Sema6a	Male	Het 12bp-del	2020-01-18	2020-06-19	5m	0.202	0.207	0.207	0.202	0.204	0.212	0.204	0.202	0.205	0.0035051
31716	B6-Sema6a	Female	Het 12bp-del	2020-02-06	2021-03-04	1y1m	0.193	0.196	0.198	0.199	0.199	0.198	0.199	0.196	0.19725	0.00212132
31717	B6-Sema6a	Female	Het 12bp-del	2020-02-06	2021-03-04	1y1m	0.196	0.201	0.198	0.196	0.211	0.209	0.206	0.201	0.20225	0.00580025
31718	B6-Sema6a	Female	Het 12bp-del	2020-02-06	2021-03-04	1y1m	0.204	0.208	0.208	0.204	0.209	0.213	0.206	0.199	0.206375	0.00417261
31719	B6-Sema6a	Female	Het 12bp-del	2020-02-06	2021-03-04	1y1m	0.203	0.201	0.196	0.194	0.194	0.198	0.203	0.199	0.1985	0.0036645
30088	B6-Sema6a	Female	Het 1bp-ins	2019-12-04	2020-01-07	4w6d	0.208	0.206	0.211	0.213	0.211	0.209	0.209	0.203	0.20875	0.00315096
30113	B6-Sema6a	Female	Het 1bp-ins	2019-12-06	2020-01-10	5w0d	0.209	0.208	0.204	0.206	0.209	0.211	0.204	0.207	0.20725	0.00249285
30097	B6-Sema6a	Male	Het 1bp-ins	2019-12-05	2020-01-10	5w1d	0.213	0.215	0.217	0.214	0.214	0.216	0.214	0.209	0.214	0.00239046
30099	B6-Sema6a	Female	Het 1bp-ins	2019-12-05	2020-01-10	5w1d	0.198	0.201	0.203	0.203	0.207	0.211	0.204	0.203	0.20375	0.00388219
30109	B6-Sema6a	Male	Het 1bp-ins	2019-12-06	2020-01-14	5w4d	0.211	0.208	0.21	0.212	0.208	0.204	0.206	0.206	0.208125	0.00274838
30110	B6-Sema6a	Male	Het 1bp-ins	2019-12-06	2020-01-14	5w4d	0.199	0.204	0.206	0.201	0.204	0.204	0.207	0.206	0.203875	0.0026959
30112	B6-Sema6a	Male	Het 1bp-ins	2019-12-06	2020-01-14	5w4d	0.206	0.21	0.209	0.207	0.211	0.206	0.208	0.204	0.207625	0.00232609
34934	B6-Sema6a	Male	Het 1bp-ins	2020-10-11	2020-11-19	5w4d	0.201	0.203	0.206	0.204	0.204	0.208	0.199	0.196	0.202625	0.00385218
30088	B6-Sema6a	Female	Het 1bp-ins	2019-12-04	2020-04-10	4m	0.196	0.2	0.202	0.212	0.204	0.208	0.208	0.204	0.20425	0.00506388
30109	B6-Sema6a	Male	Het 1bp-ins	2019-12-06	2020-04-15	4m	0.2	0.206	0.208	0.206	0.202	0.204	0.202	0.206	0.20425	0.00271241
30110	B6-Sema6a	Male	Het 1bp-ins	2019-12-06	2020-04-15	4m	0.202	0.202	0.208	0.202	0.206	0.202	0.2	0.204	0.20325	0.00260494
30112	B6-Sema6a	Male	Het 1bp-ins	2019-12-06	2020-04-15	4m	0.204	0.206	0.208	0.208	0.206	0.202	0.206	0.202	0.20525	0.00237547
30113	B6-Sema6a	Female	Het 1bp-ins	2019-12-06	2020-04-15	4m	0.204	0.204	0.208	0.204	0.21	0.214	0.21	0.208	0.20775	0.00361544
30097	B6-Sema6a	Male	Het 1bp-ins	2019-12-05	2020-04-15	4m	0.204	0.204	0.208	0.21	0.212	0.212	0.206	0.204	0.2075	0.0035051
30099	B6-Sema6a	Female	Het 1bp-ins	2019-12-05	2020-04-15	4m	0.198	0.204	0.206	0.202	0.204	0.21	0.208	0.204	0.2045	0.0036645
34934	B6-Sema6a	Male	Het 1bp-ins	2020-10-11	2021-03-04	5m	0.204	0.199	0.201	0.198	0.205	0.211	0.203	0.201	0.20275	0.00409704
30103	B6-Sema6a	Female	Het 1bp-ins	2019-12-05	2021-01-05	1y1m	0.204	0.199	0.201	0.198	0.205	0.211	0.203	0.201	0.20275	0.00409704
30104	B6-Sema6a	Female	Het 1bp-ins	2019-12-05	2021-01-05	1y1m	0.204	0.199	0.201	0.198	0.205	0.211	0.203	0.201	0.20275	0.00409704
30105	B6-Sema6a	Female	Het 1bp-ins	2019-12-05	2021-01-05	1y1m	0.204	0.199	0.201	0.198	0.205	0.211	0.203	0.201	0.20275	0.00409704
30932	B6-Sema6a	Female	Het 1bp-ins	2020-01-16	2021-02-02	1y1m	0.198	0.198	0.199	0.199	0.203	0.2	0.2	0.196	0.199125	0.00203101
30648	B6-Sema6a	Female	Het 1bp-ins	2019-12-28	2021-02-02	1y2m	0.201	0.206	0.211	0.208	0.208	0.204	0.207	0.208	0.206625	0.00302076
30107	B6-Sema6a	Female	Het 20bp-del	2019-12-06	2020-01-10	5w0d	0.206	0.204	0.209	0.21	0.213	0.214	0.214	0.211	0.210125	0.00368152
30108	B6-Sema6a	Female	Het 20bp-del	2019-12-06	2020-01-10	5w0d	0.204	0.206	0.211	0.208	0.213	0.218	0.209	0.204	0.209125	0.00479397
30538	B6-Sema6a	Female	Het 20bp-del	2019-12-30	2020-02-03	4w6d	0.213	0.211	0.211	0.209	0.214	0.214	0.206	0.206	0.2105	0.00325137
34881	B6-Sema6a	Female	Het 20bp-del	2020-10-04	2020-11-19	6w4d	0.201	0.204	0.204	0.204	0.201	0.206	0.209	0.206	0.204375	0.00266927
31009	B6-Sema6a	Male	Het 20bp-del	2020-01-22	2020-03-10	6w6d	0.207	0.203	0.206	0.208	0.207	0.211	0.205	0.206	0.206625	0.00232609
31151	B6-Sema6a	Male	Het 20bp-del	2020-01-31	2020-03-23	7w3d	0.206	0.206	0.206	0.209	0.208	0.205	0.208	0.203	0.206375	0.00192261
31153	B6-Sema6a	Male	Het 20bp-del	2020-01-31	2020-03-23	7w3d	0.197	0.201	0.206	0.204	0.204	0.204	0.206	0.204	0.20325	0.00296407
31155	B6-Sema6a	Female	Het 20bp-del	2020-01-31	2020-03-23	7w3d	0.197	0.203	0.204	0.206	0.208	0.204	0.201	0.199	0.20275	0.00361544
30538	B6-Sema6a	Female	Het 20bp-del	2019-12-30	2020-05-01	4m	0.202	0.204	0.207	0.207	0.207	0.2	0.204	0.202	0.204125	0.0026959
30107	B6-Sema6a	Female	Het 20bp-del	2019-12-06	2020-04-15	4m	0.204	0.206	0.206	0.212	0.212	0.208	0.208	0.206	0.20775	0.00291548
30108	B6-Sema6a	Female	Het 20bp-del	2019-12-06	2020-04-15	4m	0.202	0.206	0.21	0.21	0.214	0.216	0.21	0.204	0.209	0.00478091
30636	B6-Sema6a	Male	Het 20bp-del	2019-12-31	2020-05-14	4.5m	0.199	0.209	0.207	0.207	0.217	0.214	0.207	0.202	0.20775	0.00582482
31151	B6-Sema6a	Male	Het 20bp-del	2020-01-31	2020-06-19	4.5m	0.204	0.204	0.209	0.212	0.212	0.207	0.202	0.196	0.20575	0.00541822
31153	B6-Sema6a	Male	Het 20bp-del	2020-01-31	2020-06-19	4.5m	0.187	0.189	0.195	0.199	0.195	0.194	0.191	0.194	0.193	0.00381725
31155	B6-Sema6a	Female	Het 20bp-del	2020-01-31	2020-06-19	4.5m	0.196	0.199	0.199	0.196	0.202	0.202	0.199	0.192	0.198125	0.00335676
34881	B6-Sema6a	Female	Het 20bp-del	2020-10-04	2021-03-04	5m	0.199	0.204	0.206	0.199	0.203	0.211	0.204	0.201	0.203375	0.00396187
29244	B6-Sema6a	Female	Het 20bp-del	2019-10-08	2020-10-20	1y	0.199	0.206	0.209	0.206	0.208	0.213	0.211	0.206	0.20725	0.00420034
29245	B6-Sema6a	Female	Het 20bp-del	2019-10-08	2020-10-20	1y	0.194	0.196	0.195	0.198	0.2	0.208	0.206	0.199	0.1995	0.00507093
29246	B6-Sema6a	Female	Het 20bp-del	2019-10-08	2020-10-20	1y	0.203	0.203	0.199	0.201	0.2	0.208	0.208	0.199	0.202625	0.00366206
29302	B6-Sema6a	Male	Mut 12bp-del	2019-10-11	2019-11-13	4w5d	0.208	0.206	0.206	0.204	0.204	0.204	0.203	0.198	0.204125	0.00294897
32032	B6-Sema6a	Male	Mut 12bp-del	2020-03-08	2020-04-15	5w3d	0.208	0.206	0.212	0.214	0.21	0.212	0.212	0.212	0.21075	0.00260494
32035	B6-Sema6a	Male	Mut 12bp-del	2020-03-08	2020-04-15	5w3d	0.198	0.21	0.204	0.202	0.202	0.202	0.206	0.2	0.203	0.00370328
30449	B6-Sema6a	Female	Mut 12bp-del	2019-12-18	2020-01-27	5w5d	-	-	-	-	0.201	0.204	0.198	0.196	0.19975	0.0035
30450	B6-Sema6a	Female	Mut 12bp-del	2019-12-18	2020-01-27	5w5d	0.195	0.184	0.188	0.191	0.208	0.205	0.202	0.203	0.197	0.00875051
30461	B6-Sema6a	Female	Mut 12bp-del	2019-12-21	2020-01-31	5w6d	0.211	0.211	0.214	0.209	0.214	0.208	0.214	0.208	0.211125	0.00264237
30464	B6-Sema6a	Female	Mut 12bp-del	2019-12-21	2020-01-31	5w6d	0.202	0.204	0.209	0.209	0.204	0.208	0.206	0.201	0.205375	0.00311391
29302	B6-Sema6a	Male	Mut 12bp-del	2019-10-11	2020-02-11	4m	0.201	0.204	0.207	0.206	0.204	0.204	0.204	0.198	0.2035	0.00282843
30449	B6-Sema6a	Female	Mut 12bp-del	2019-12-18	2020-04-20	4m	-	-	-	-	0.21	0.214	0.204	0.202	0.2075	0.00550757
30450	B6-Sema6a	Female	Mut 12bp-del	2019-12-18	2020-04-20	4m	-	-	-	-	0.21	0.21	0.2	0.208	0.207	0.00476095
30461	B6-Sema6a	Female	Mut 12bp-del	2019-12-21	2020-04-28	4m	0.196	0.2	0.207	0.207	0.212	0.212	0.21	0.204	0.206	0.00573212
30464	B6-Sema6a	Female	Mut 12bp-del	2019-12-21	2020-04-28	4m	0.207	0.207	0.209	0.209	0.209	0.212	0.207	0.207	0.208375	0.00176777
32032	B6-Sema6a	Male	Mut 12bp-del	2020-03-08	2020-08-12	5m	0.207	0.204	0.209	0.217	0.209	0.214	0.204	0.202	0.20825	0.00517549
32035	B6-Sema6a	Male	Mut 12bp-del	2020-03-08	2020-08-12	5m	0.209	0.212	0.207	0.219	0.202	0.209	0.209	0.207	0.20925	0.00486239
34212	B6-Sema6a	Female	Mut 12bp-del	2020-07-14	2021-08-19	1y1m	0.206	0.209	0.208	0.206	0.208	0.213	0.206	0.204	0.2075	0.00272554
34213	B6-Sema6a	Female	Mut 12bp-del	2020-07-14	2021-08-19	1y1m	0.206	0.213	0.208	0.206	0.208	0.209	0.209	0.204	0.207875	0.0026959
34215	B6-Sema6a	Female	Mut 12bp-del	2020-07-14	2021-08-19	1y1m	0.204	0.204	0.204	0.206	0.203	0.208	0.204	0.204	0.204625	0.00159799
31720	B6-Sema6a	Female	Mut 12bp-del	2020-02-06	2021-03-22	1y1m	0.208	0.207	0.201	0.193	0.202	0.199	0.201	0.204	0.201875	0.004734
34933	B6-Sema6a	Male	Mut 1bp-ins	2020-10-11	2020-11-19	5w4d	0.209	0.208	0.211	0.209	0.214	0.214	0.213	0.209	0.210875	0.00247487
34011	B6-Sema6a	Male	Mut 1bp-ins	2020-06-29	2020-08-12	6w2d	0.199	0.196	0.214	0.217	0.209	0.212	0.207	0.202	0.207	0.00744504
34012	B6-Sema6a	Female	Mut 1bp-ins	2020-06-29	2020-08-12	6w2d	0.21	0.21	0.217	0.217	0.214	0.214	0.205	0.202	0.211125	0.00546253
34014	B6-Sema6a	Female	Mut 1bp-ins	2020-06-29	2020-08-12	6w2d	0.214	0.222	0.214	0.217	0.219	0.219	0.217	0.219	0.217625	0.00272226
34941	B6-Sema6a	Female	Mut 1bp-ins	2020-10-06	2020-12-07	8w6d	0.207	0.213	0.209	0.208	0.206	0.208	0.204	0.201	0.207	0.00354562
34011	B6-Sema6a	Male	Mut 1bp-ins	2020-06-29	2020-11-06	4m	0.209	0.208	0.218	0.221	0.209	0.214	0.209	0.206	0.21175	0.00533854
34012	B6-Sema6a	Female	Mut 1bp-ins	2020-06-29	2020-11-06	4m	0.203	0.204	0.213	0.209	0.204	0.211	0.201	0.204	0.206125	0.00429077
34014	B6-Sema6a	Female	Mut 1bp-ins	2020-06-29	2020-11-06	4m	0.206	0.208	0.206	0.208	0.206	0.213	0.203	0.204	0.20675	0.00305894
35094	B6-Sema6a	Male	Mut 1bp-ins	2020-10-16	2021-03-08	5m	0.209	0.213	0.21	0.213	0.211	0.206	0.203	0.206	0.208875	0.00360307
35096	B6-Sema6a	Male	Mut 1bp-ins	2020-10-16	2021-03-08	5m	0.211	0.206	0.216	0.213	0.215	0.213	0.211	0.209	0.21175	0.00324037
34933	B6-Sema6a	Male	Mut 1bp-ins	2020-10-11	2021-03-04	5m	0.201	0.205	0.206	0.208	0.201	0.198	0.208	0.208	0.204375	0.00388909
34941	B6-Sema6a	Female	Mut 1bp-ins	2020-10-06	2021-03-04	5m	0.219	0.216	0.218	0.214	0.211	0.218	0.211	0.206	0.214125	0.00451782
32046	B6-Sema6a	Male	Mut 20bp-del	2020-03-15	2020-04-20	5w1d	0.212	0.214	0.212	0.218	0.216	0.212	0.21	0.206	0.2125	0.0036645
34882	B6-Sema6a	Female	Mut 20bp-del	2020-10-04	2020-11-19	6w4d	0.213	0.215	0.216	0.209	0.218	0.221	0.218	0.213	0.215375	0.00373927
33853	B6-Sema6a	Male	Mut 20bp-del	2020-06-24	2020-08-12	7w0d	0.214	0.215	0.215	0.214	0.217	0.217	0.217	0.212	0.215125	0.00180772
31152	B6-Sema6a	Male	Mut 20bp-del	2020-01-31	2020-03-23	7w3d	0.211	0.211	0.214	0.216	0.213	0.214	0.213	0.209	0.212625	0.00219984
31156	B6-Sema6a	Female	Mut 20bp-del	2020-01-31	2020-03-23	7w3d	0.211	0.213	0.214	0.214	0.213	0.218	0.214	0.211	0.2135	0.00220389
35267	B6-Sema6a	Female	Mut 20bp-del	2020-10-28	2021-03-08	4.5m	0.206	0.211	0.214	0.208	0.213	0.211	0.208	0.204	0.209375	0.00346152
33853	B6-Sema6a	Male	Mut 20bp-del	2020-06-24	2020-11-06	4.5m	0.204	0.208	0.209	0.208	0.209	0.213	0.213	0.204	0.2085	0.00342261
31152	B6-Sema6a	Male	Mut 20bp-del	2020-01-31	2020-06-19	4.5m	0.209	0.214	0.212	0.217	0.217	0.217	0.209	0.207	0.21275	0.00409704
31156	B6-Sema6a	Female	Mut 20bp-del	2020-01-31	2020-06-19	4.5m	0.202	0.204	0.202	0.209	0.209	0.207	0.207	0.199	0.204875	0.00368152
32046	B6-Sema6a	Male	Mut 20bp-del	2020-03-15	2020-08-12	5m	0.215	0.217	0.207	0.209	0.212	0.214	0.212	0.207	0.211625	0.00370087
34882	B6-Sema6a	Female	Mut 20bp-del	2020-10-04	2021-03-04	5m	0.201	0.208	0.209	0.208	0.211	0.213	0.209	0.204	0.207875	0.00379614
30114	B6-Sema6a	Female	WT	2019-12-06	2020-01-10	5w0d	0.202	0.203	0.209	0.209	0.212	0.209	0.209	0.208	0.207625	0.00337797
30096	B6-Sema6a	Male	WT	2019-12-05	2020-01-10	5w1d	0.208	0.209	0.214	0.213	0.209	0.213	0.208	0.209	0.210375	0.00250357
30100	B6-Sema6a	Female	WT	2019-12-05	2020-01-10	5w1d	0.209	0.211	0.212	0.211	-	-	-	-	0.21075	0.00125831
30101	B6-Sema6a	Female	WT	2019-12-05	2020-01-10	5w1d	-	-	-	-	0.208	0.214	0.208	0.206	0.209	0.0034641
32045	B6-Sema6a	Male	WT	2020-03-15	2020-04-20	5w1d	0.206	0.206	0.208	0.206	-	-	-	-	0.2065	0.001
30949	B6-Sema6a	Male	WT	2020-01-18	2020-02-25	5w3d	0.209	0.216	0.213	0.213	0.209	0.209	0.208	0.203	0.21	0.00396412
30451	B6-Sema6a	Female	WT	2019-12-18	2020-01-27	5w5d	0.198	0.203	0.201	0.201	0.203	0.203	0.198	0.196	0.200375	0.00272226
30453	B6-Sema6a	Female	WT	2019-12-18	2020-01-27	5w5d	0.205	0.203	0.208	0.208	0.203	0.208	0.202	0.196	0.204125	0.00412094
30462	B6-Sema6a	Female	WT	2019-12-21	2020-01-31	5w6d	0.213	0.211	0.213	0.211	0.207	0.209	0.206	0.208	0.20975	0.00265922
31010	B6-Sema6a	Male	WT	2020-01-22	2020-03-10	6w6d	0.204	0.208	0.208	0.208	0.216	0.214	0.211	0.204	0.209125	0.00432394
33854	B6-Sema6a	Male	WT	2020-06-24	2020-08-12	7w0d	0.199	0.207	0.207	0.209	0.207	0.207	0.207	0.209	0.2065	0.00316228
31154	B6-Sema6a	Male	WT	2020-01-31	2020-03-23	7w3d	0.211	0.216	0.216	0.213	0.215	0.218	0.213	0.209	0.213875	0.00294897
34939	B6-Sema6a	Female	WT	2020-10-06	2020-12-07	8w6d	0.198	0.201	0.201	0.205	0.209	0.205	0.205	0.203	0.203375	0.00337797
30451	B6-Sema6a	Female	WT	2019-12-18	2020-04-20	4m	0.21	0.212	0.212	0.216	0.21	0.218	0.206	0.206	0.21125	0.00426782
30453	B6-Sema6a	Female	WT	2019-12-18	2020-04-20	4m	0.206	0.206	0.21	0.204	0.212	0.222	0.206	0.206	0.209	0.0058554
30462	B6-Sema6a	Female	WT	2019-12-21	2020-04-28	4m	0.21	0.212	0.209	0.212	0.209	0.207	0.209	0.207	0.209375	0.00192261
30114	B6-Sema6a	Female	WT	2019-12-06	2020-04-15	4m	0.206	0.206	0.208	0.21	0.206	0.212	0.21	0.206	0.208	0.00239046
35269	B6-Sema6a	Female	WT	2020-10-28	2021-03-08	4.5m	0.201	0.209	0.211	0.209	0.209	0.213	0.206	0.204	0.20775	0.00388219
30096	B6-Sema6a	Male	WT	2019-12-05	2020-04-15	4m	0.2	0.198	0.202	0.204	0.206	0.202	0.204	0.202	0.20225	0.00249285
30100	B6-Sema6a	Female	WT	2019-12-05	2020-04-15	4m	0.212	0.214	0.218	0.214	-	-	-	-	0.2145	0.00251661
30101	B6-Sema6a	Female	WT	2019-12-05	2020-04-15	4m	0.206	0.21	0.212	0.216	0.21	0.206	0.212	0.21	0.21025	0.00328416
33854	B6-Sema6a	Male	WT	2020-06-24	2020-11-06	4.5m	0.204	0.201	0.203	0.209	0.21	0.206	0.203	0.201	0.204625	0.00342
31154	B6-Sema6a	Male	WT	2020-01-31	2020-06-19	4.5m	0.209	0.21	0.214	0.217	0.214	0.217	0.207	0.212	0.2125	0.0036645
34939	B6-Sema6a	Female	WT	2020-10-06	2021-03-04	5m	0.206	0.209	0.214	0.214	-	-	-	-	0.21075	0.00394757
32045	B6-Sema6a	Male	WT	2020-03-15	2020-08-12	5m	0.209	0.212	0.207	0.207	-	-	-	-	0.20875	0.00236291
30949	B6-Sema6a	Male	WT	2020-01-18	2020-06-19	5m	0.214	0.218	0.214	0.214	0.212	0.209	0.21	0.209	0.2125	0.00311677
RGCC Thickness
Animal ID	Strain	Sex	Mutation	DOB	OCT Date	Age @ OCT	OS1	OS2	OS3	OS4	OD1	OD2	OD3	OD4	OU Avg	OD SD
29303	B6-Sema6a	Male	Het 12bp-del	2019-10-11	2019-11-13	4w5d	0.05	0.056	0.058	0.06	0.057	0.059	0.056	0.054	0.05625	0.00315096
30950	B6-Sema6a	Male	Het 12bp-del	2020-01-18	2020-02-25	5w3d	0.059	0.059	0.058	0.056	0.054	0.058	0.061	0.056	0.057625	0.00219984
30951	B6-Sema6a	Male	Het 12bp-del	2020-01-18	2020-02-25	5w3d	0.051	0.054	0.055	0.061	0.059	0.061	0.058	0.058	0.057125	0.00352288
30460	B6-Sema6a	Female	Het 12bp-del	2019-12-21	2020-01-31	5w6d	0.055	0.059	0.058	0.061	0.063	0.068	0.053	0.05	0.058375	0.00575543
30463	B6-Sema6a	Female	Het 12bp-del	2019-12-21	2020-01-31	5w6d	0.053	0.053	0.053	0.059	0.054	0.064	0.058	0.056	0.05625	0.00391882
30465	B6-Sema6a	Female	Het 12bp-del	2019-12-21	2020-01-31	5w6d	0.053	0.056	0.061	0.064	0.054	0.058	0.054	0.051	0.056375	0.00437321
29303	B6-Sema6a	Male	Het 12bp-del	2019-10-11	2020-02-11	4m	0.057	0.054	0.054	0.059	0.053	0.054	0.053	0.051	0.054375	0.00250357
30460	B6-Sema6a	Female	Het 12bp-del	2019-12-21	2020-04-28	4m	0.051	0.058	0.053	0.056	0.061	0.056	0.061	0.058	0.05675	0.00353553
30463	B6-Sema6a	Female	Het 12bp-del	2019-12-21	2020-04-28	4m	0.051	0.056	0.061	0.051	0.056	0.058	0.056	0.056	0.055625	0.00333542
30465	B6-Sema6a	Female	Het 12bp-del	2019-12-21	2020-04-28	4m	0.053	0.051	0.058	0.053	0.056	0.056	0.053	0.056	0.0545	0.00232993
30950	B6-Sema6a	Male	Het 12bp-del	2020-01-18	2020-06-19	5m	0.056	0.058	0.059	0.056	0.051	0.056	0.058	0.053	0.055875	0.0026959
30951	B6-Sema6a	Male	Het 12bp-del	2020-01-18	2020-06-19	5m	0.054	0.058	0.053	0.051	0.056	0.059	0.053	0.056	0.055	0.00272554
31716	B6-Sema6a	Female	Het 12bp-del	2020-02-06	2021-03-04	1y1m	0.05	0.051	0.049	0.051	0.053	0.054	0.053	0.051	0.0515	0.00169031
31717	B6-Sema6a	Female	Het 12bp-del	2020-02-06	2021-03-04	1y1m	0.051	0.049	0.053	0.054	0.054	0.054	0.054	0.051	0.0525	0.00192725
31718	B6-Sema6a	Female	Het 12bp-del	2020-02-06	2021-03-04	1y1m	0.053	0.053	0.053	0.056	0.056	0.058	0.054	0.053	0.0545	0.00192725
31719	B6-Sema6a	Female	Het 12bp-del	2020-02-06	2021-03-04	1y1m	0.053	0.054	0.048	0.053	0.051	0.053	0.051	0.056	0.052375	0.00238672
30088	B6-Sema6a	Female	Het 1bp-ins	2019-12-04	2020-01-07	4w6d	0.053	0.054	0.056	0.058	0.056	0.061	0.054	0.054	0.05575	0.00265922
30113	B6-Sema6a	Female	Het 1bp-ins	2019-12-06	2020-01-10	5w0d	0.051	0.054	0.053	0.053	0.054	0.063	0.056	0.057	0.055125	0.00368152
30097	B6-Sema6a	Male	Het 1bp-ins	2019-12-05	2020-01-10	5w1d	0.058	0.063	0.058	0.057	0.058	0.058	0.058	0.058	0.0585	0.00185164
30099	B6-Sema6a	Female	Het 1bp-ins	2019-12-05	2020-01-10	5w1d	0.052	0.051	0.053	0.051	0.055	0.058	0.051	0.053	0.053	0.00244949
30109	B6-Sema6a	Male	Het 1bp-ins	2019-12-06	2020-01-14	5w4d	0.059	0.056	0.053	0.053	0.054	0.054	0.051	0.054	0.05425	0.00237547
30110	B6-Sema6a	Male	Het 1bp-ins	2019-12-06	2020-01-14	5w4d	0.054	0.059	0.054	0.051	0.051	0.051	0.055	0.054	0.053625	0.00272226
30112	B6-Sema6a	Male	Het 1bp-ins	2019-12-06	2020-01-14	5w4d	0.054	0.055	0.054	0.055	0.059	0.054	0.056	0.054	0.055125	0.00172689
34934	B6-Sema6a	Male	Het 1bp-ins	2020-10-11	2020-11-19	5w4d	0.053	0.056	0.058	0.058	0.056	0.059	0.053	0.053	0.05575	0.00249285
30088	B6-Sema6a	Female	Het 1bp-ins	2019-12-04	2020-04-10	4m	0.05	0.054	0.054	0.053	0.054	0.058	0.054	0.054	0.053875	0.00216712
30109	B6-Sema6a	Male	Het 1bp-ins	2019-12-06	2020-04-15	4m	0.056	0.056	0.056	0.062	0.058	0.055	0.056	0.054	0.056625	0.00244584
30110	B6-Sema6a	Male	Het 1bp-ins	2019-12-06	2020-04-15	4m	0.058	0.057	0.056	0.056	0.058	0.058	0.054	0.052	0.056125	0.00216712
30112	B6-Sema6a	Male	Het 1bp-ins	2019-12-06	2020-04-15	4m	0.056	0.06	0.054	0.056	0.056	0.059	0.056	0.056	0.056625	0.00192261
30113	B6-Sema6a	Female	Het 1bp-ins	2019-12-06	2020-04-15	4m	0.05	0.05	0.056	0.051	0.06	0.064	0.056	0.054	0.055125	0.00499821
30097	B6-Sema6a	Male	Het 1bp-ins	2019-12-05	2020-04-15	4m	0.056	0.053	0.06	0.056	0.058	0.06	0.06	0.056	0.057375	0.00255999
30099	B6-Sema6a	Female	Het 1bp-ins	2019-12-05	2020-04-15	4m	0.054	0.062	0.054	0.054	0.05	0.062	0.054	0.052	0.05525	0.00439968
34934	B6-Sema6a	Male	Het 1bp-ins	2020-10-11	2021-03-04	5m	0.051	0.049	0.053	0.051	0.052	0.061	0.055	0.056	0.0535	0.00377964
30103	B6-Sema6a	Female	Het 1bp-ins	2019-12-05	2021-01-05	1y1m	0.053	0.051	0.054	0.058	-	-	-	-	0.054	0.00294392
30104	B6-Sema6a	Female	Het 1bp-ins	2019-12-05	2021-01-05	1y1m	0.051	0.054	0.053	0.054	0.051	0.059	0.056	0.054	0.054	0.00261861
30105	B6-Sema6a	Female	Het 1bp-ins	2019-12-05	2021-01-05	1y1m	0.054	0.058	0.054	0.054	0.054	0.058	0.051	0.056	0.054875	0.0023566
30932	B6-Sema6a	Female	Het 1bp-ins	2020-01-16	2021-02-02	1y1m	0.051	0.051	0.051	0.053	0.053	0.055	0.053	0.051	0.05225	0.00148805
30648	B6-Sema6a	Female	Het 1bp-ins	2019-12-28	2021-02-02	1y2m	0.048	0.054	0.054	0.054	0.053	0.054	0.055	0.057	0.053625	0.00255999
30107	B6-Sema6a	Female	Het 20bp-del	2019-12-06	2020-01-10	5w0d	0.051	0.058	0.054	0.057	0.064	0.064	0.053	0.051	0.0565	0.00526444
30108	B6-Sema6a	Female	Het 20bp-del	2019-12-06	2020-01-10	5w0d	0.053	0.053	0.054	0.053	0.058	0.061	0.053	0.054	0.054875	0.00299702
30538	B6-Sema6a	Female	Het 20bp-del	2019-12-30	2020-02-03	4w6d	0.056	0.056	0.059	0.058	0.061	0.063	0.054	0.058	0.058125	0.00290012
34881	B6-Sema6a	Female	Het 20bp-del	2020-10-04	2020-11-19	6w4d	0.054	0.054	0.058	0.056	0.046	0.053	0.054	0.049	0.053	0.00381725
31009	B6-Sema6a	Male	Het 20bp-del	2020-01-22	2020-03-10	6w6d	0.055	0.054	0.054	0.056	0.055	0.054	0.057	0.053	0.05475	0.00128174
31151	B6-Sema6a	Male	Het 20bp-del	2020-01-31	2020-03-23	7w3d	0.053	0.054	0.056	0.056	0.053	0.055	0.049	0.051	0.053375	0.00244584
31153	B6-Sema6a	Male	Het 20bp-del	2020-01-31	2020-03-23	7w3d	0.053	0.053	0.054	0.053	0.054	0.051	0.054	0.056	0.0535	0.00141421
31155	B6-Sema6a	Female	Het 20bp-del	2020-01-31	2020-03-23	7w3d	0.05	0.053	0.054	0.059	0.056	0.056	0.053	0.053	0.05425	0.00271241
30538	B6-Sema6a	Female	Het 20bp-del	2019-12-30	2020-05-01	4m	0.056	0.056	0.053	0.058	0.056	0.059	0.053	0.054	0.055625	0.00219984
30107	B6-Sema6a	Female	Het 20bp-del	2019-12-06	2020-04-15	4m	0.058	0.056	0.057	0.058	0.062	0.065	0.057	0.06	0.059125	0.00304432
30108	B6-Sema6a	Female	Het 20bp-del	2019-12-06	2020-04-15	4m	0.051	0.058	0.056	0.056	0.056	0.06	0.055	0.054	0.05575	0.00265922
30636	B6-Sema6a	Male	Het 20bp-del	2019-12-31	2020-05-14	4.5m	0.051	0.053	0.053	0.056	0.061	0.061	0.051	0.054	0.055	0.00403556
31151	B6-Sema6a	Male	Het 20bp-del	2020-01-31	2020-06-19	4.5m	0.056	0.058	0.058	0.058	0.056	0.061	0.053	0.051	0.056375	0.00315945
31153	B6-Sema6a	Male	Het 20bp-del	2020-01-31	2020-06-19	4.5m	0.049	0.053	0.054	0.056	0.051	0.056	0.053	0.053	0.053125	0.0023566
31155	B6-Sema6a	Female	Het 20bp-del	2020-01-31	2020-06-19	4.5m	0.048	0.051	0.04	0.051	0.051	0.053	0.051	0.049	0.04925	0.0040267
34881	B6-Sema6a	Female	Het 20bp-del	2020-10-04	2021-03-04	5m	0.051	0.054	0.054	0.051	0.051	0.054	0.054	0.051	0.0525	0.00160357
29244	B6-Sema6a	Female	Het 20bp-del	2019-10-08	2020-10-20	1y	0.049	0.058	0.054	0.057	0.056	0.058	0.056	0.056	0.0555	0.0029277
29245	B6-Sema6a	Female	Het 20bp-del	2019-10-08	2020-10-20	1y	0.049	0.054	0.052	0.054	0.05	0.054	0.054	0.051	0.05225	0.00205287
29246	B6-Sema6a	Female	Het 20bp-del	2019-10-08	2020-10-20	1y	0.05	0.06	0.051	0.056	0.05	0.058	0.058	0.053	0.0545	0.004
29302	B6-Sema6a	Male	Mut 12bp-del	2019-10-11	2019-11-13	4w5d	0.054	0.054	0.051	0.053	0.054	0.054	0.054	0.053	0.053375	0.00106066
32032	B6-Sema6a	Male	Mut 12bp-del	2020-03-08	2020-04-15	5w3d	0.057	0.06	0.062	0.062	0.058	0.056	0.058	0.056	0.058625	0.00244584
32035	B6-Sema6a	Male	Mut 12bp-del	2020-03-08	2020-04-15	5w3d	0.052	0.06	0.048	0.054	0.055	0.055	0.056	0.054	0.05425	0.00341216
30449	B6-Sema6a	Female	Mut 12bp-del	2019-12-18	2020-01-27	5w5d	-	-	-	-	0.051	0.061	0.053	0.054	0.05475	0.00434933
30450	B6-Sema6a	Female	Mut 12bp-del	2019-12-18	2020-01-27	5w5d	0.048	0.053	0.053	0.054	0.056	0.06	0.052	0.058	0.05425	0.0037321
30461	B6-Sema6a	Female	Mut 12bp-del	2019-12-21	2020-01-31	5w6d	0.058	0.059	0.061	0.059	0.057	0.058	0.058	0.054	0.058	0.002
30464	B6-Sema6a	Female	Mut 12bp-del	2019-12-21	2020-01-31	5w6d	0.057	0.058	0.054	0.058	0.059	0.054	0.056	0.058	0.05675	0.00190863
29302	B6-Sema6a	Male	Mut 12bp-del	2019-10-11	2020-02-11	4m	0.054	0.054	0.058	0.059	0.054	0.056	0.058	0.056	0.056125	0.00203101
30449	B6-Sema6a	Female	Mut 12bp-del	2019-12-18	2020-04-20	4m	-	-	-	-	0.052	0.056	0.062	0.053	0.05575	0.0045
30450	B6-Sema6a	Female	Mut 12bp-del	2019-12-18	2020-04-20	4m	-	-	-	-	0.058	0.064	0.05	0.058	0.0575	0.00574456
30461	B6-Sema6a	Female	Mut 12bp-del	2019-12-21	2020-04-28	4m	0.053	0.059	0.057	0.059	0.058	0.059	0.059	0.058	0.05775	0.00205287
30464	B6-Sema6a	Female	Mut 12bp-del	2019-12-21	2020-04-28	4m	0.056	0.058	0.058	0.056	0.056	0.056	0.053	0.056	0.056125	0.00155265
32032	B6-Sema6a	Male	Mut 12bp-del	2020-03-08	2020-08-12	5m	0.056	0.058	0.058	0.056	0.061	0.058	0.058	0.056	0.057625	0.00168502
32035	B6-Sema6a	Male	Mut 12bp-del	2020-03-08	2020-08-12	5m	0.056	0.06	0.058	0.061	0.054	0.056	0.056	0.053	0.05675	0.00276457
34212	B6-Sema6a	Female	Mut 12bp-del	2020-07-14	2021-08-19	1y1m	0.056	0.058	0.056	0.056	0.053	0.058	0.051	0.051	0.054875	0.00285044
34213	B6-Sema6a	Female	Mut 12bp-del	2020-07-14	2021-08-19	1y1m	0.056	0.064	0.058	0.061	0.06	0.059	0.053	0.051	0.05775	0.00426782
34215	B6-Sema6a	Female	Mut 12bp-del	2020-07-14	2021-08-19	1y1m	0.053	0.053	0.049	0.054	0.054	0.054	0.051	0.056	0.053	0.00213809
31720	B6-Sema6a	Female	Mut 12bp-del	2020-02-06	2021-03-22	1y1m	0.056	0.06	0.051	0.051	0.055	0.053	0.053	0.051	0.05375	0.00315096
34933	B6-Sema6a	Male	Mut 1bp-ins	2020-10-11	2020-11-19	5w4d	0.054	0.056	0.061	0.056	0.061	0.063	0.063	0.066	0.06	0.00420883
34011	B6-Sema6a	Male	Mut 1bp-ins	2020-06-29	2020-08-12	6w2d	0.058	0.056	0.061	0.066	0.061	0.061	0.063	0.061	0.060875	0.00299702
34012	B6-Sema6a	Female	Mut 1bp-ins	2020-06-29	2020-08-12	6w2d	0.059	0.059	0.061	0.061	0.061	0.058	0.056	0.056	0.058875	0.00210017
34014	B6-Sema6a	Female	Mut 1bp-ins	2020-06-29	2020-08-12	6w2d	0.061	0.066	0.058	0.063	0.061	0.063	0.063	0.063	0.06225	0.00231455
34941	B6-Sema6a	Female	Mut 1bp-ins	2020-10-06	2020-12-07	8w6d	0.052	0.064	0.059	0.058	0.053	0.059	0.058	0.054	0.057125	0.0039438
34011	B6-Sema6a	Male	Mut 1bp-ins	2020-06-29	2020-11-06	4m	0.063	0.066	0.066	0.068	0.059	0.068	0.061	0.059	0.06375	0.00377018
34012	B6-Sema6a	Female	Mut 1bp-ins	2020-06-29	2020-11-06	4m	0.053	0.054	0.068	0.061	0.059	0.061	0.058	0.059	0.059125	0.00464258
34014	B6-Sema6a	Female	Mut 1bp-ins	2020-06-29	2020-11-06	4m	0.063	0.066	0.058	0.056	0.059	0.063	0.059	0.063	0.060875	0.00335676
35094	B6-Sema6a	Male	Mut 1bp-ins	2020-10-16	2021-03-08	5m	0.058	0.059	0.057	0.054	0.059	0.058	0.058	0.059	0.05775	0.00166905
35096	B6-Sema6a	Male	Mut 1bp-ins	2020-10-16	2021-03-08	5m	0.059	0.059	0.061	0.058	0.057	0.063	0.061	0.061	0.059875	0.00195941
34933	B6-Sema6a	Male	Mut 1bp-ins	2020-10-11	2021-03-04	5m	0.056	0.057	0.056	0.062	0.061	0.063	0.058	0.061	0.05925	0.00281577
34941	B6-Sema6a	Female	Mut 1bp-ins	2020-10-06	2021-03-04	5m	0.059	0.061	0.061	0.063	0.058	0.061	0.058	0.056	0.059625	0.00226385
32046	B6-Sema6a	Male	Mut 20bp-del	2020-03-15	2020-04-20	5w1d	0.062	0.06	0.06	0.06	0.062	0.059	0.056	0.054	0.059125	0.00279987
34882	B6-Sema6a	Female	Mut 20bp-del	2020-10-04	2020-11-19	6w4d	0.054	0.053	0.064	0.063	0.061	0.064	0.063	0.056	0.05975	0.00465219
33853	B6-Sema6a	Male	Mut 20bp-del	2020-06-24	2020-08-12	7w0d	0.058	0.056	0.059	0.058	0.063	0.066	0.063	0.063	0.06075	0.00345378
31152	B6-Sema6a	Male	Mut 20bp-del	2020-01-31	2020-03-23	7w3d	0.056	0.061	0.066	0.064	0.063	0.064	0.064	0.059	0.062125	0.00327054
31156	B6-Sema6a	Female	Mut 20bp-del	2020-01-31	2020-03-23	7w3d	0.061	0.063	0.064	0.061	0.057	0.063	0.059	0.058	0.06075	0.00254951
35267	B6-Sema6a	Female	Mut 20bp-del	2020-10-28	2021-03-08	4.5m	0.054	0.059	0.061	0.059	0.06	0.056	0.061	0.059	0.058625	0.00244584
33853	B6-Sema6a	Male	Mut 20bp-del	2020-06-24	2020-11-06	4.5m	0.058	0.058	0.056	0.056	0.058	0.063	0.063	0.063	0.059375	0.00311391
31152	B6-Sema6a	Male	Mut 20bp-del	2020-01-31	2020-06-19	4.5m	0.061	0.066	0.058	0.061	0.063	0.066	0.063	0.056	0.06175	0.00353553
31156	B6-Sema6a	Female	Mut 20bp-del	2020-01-31	2020-06-19	4.5m	0.059	0.059	0.063	0.058	0.061	0.054	0.054	0.056	0.058	0.00320713
32046	B6-Sema6a	Male	Mut 20bp-del	2020-03-15	2020-08-12	5m	0.064	0.058	0.056	0.058	0.061	0.058	0.056	0.051	0.05775	0.00380789
34882	B6-Sema6a	Female	Mut 20bp-del	2020-10-04	2021-03-04	5m	0.056	0.069	0.061	0.061	0.059	0.064	0.063	0.059	0.0615	0.00392792
30114	B6-Sema6a	Female	WT	2019-12-06	2020-01-10	5w0d	0.053	0.056	0.056	0.058	0.057	0.053	0.054	0.056	0.055375	0.00184681
30096	B6-Sema6a	Male	WT	2019-12-05	2020-01-10	5w1d	0.057	0.059	0.056	0.057	0.054	0.058	0.053	0.054	0.056	0.00213809
30100	B6-Sema6a	Female	WT	2019-12-05	2020-01-10	5w1d	0.054	0.058	0.057	0.056	-	-	-	-	0.05625	0.00170783
30101	B6-Sema6a	Female	WT	2019-12-05	2020-01-10	5w1d	-	-	-	-	0.053	0.056	0.059	0.054	0.0555	0.00264575
32045	B6-Sema6a	Male	WT	2020-03-15	2020-04-20	5w1d	0.053	0.052	0.054	0.054	-	-	-	-	0.05325	0.000957427
30949	B6-Sema6a	Male	WT	2020-01-18	2020-02-25	5w3d	0.053	0.061	0.059	0.058	0.049	0.059	0.056	0.057	0.0565	0.0038545
30451	B6-Sema6a	Female	WT	2019-12-18	2020-01-27	5w5d	0.053	0.058	0.054	0.054	0.055	0.054	0.049	0.049	0.05325	0.00301188
30453	B6-Sema6a	Female	WT	2019-12-18	2020-01-27	5w5d	0.052	0.058	0.059	0.061	0.058	0.06	0.058	0.059	0.058125	0.0026959
30462	B6-Sema6a	Female	WT	2019-12-21	2020-01-31	5w6d	0.058	0.059	0.056	0.056	0.057	0.059	0.051	0.056	0.0565	0.00256348
31010	B6-Sema6a	Male	WT	2020-01-22	2020-03-10	6w6d	0.053	0.056	0.057	0.053	0.056	0.056	0.058	0.049	0.05475	0.00291548
33854	B6-Sema6a	Male	WT	2020-06-24	2020-08-12	7w0d	0.053	0.058	0.061	0.058	0.058	0.056	0.059	0.058	0.057625	0.00232609
31154	B6-Sema6a	Male	WT	2020-01-31	2020-03-23	7w3d	0.054	0.061	0.061	0.061	0.058	0.058	0.054	0.054	0.057625	0.00324863
34939	B6-Sema6a	Female	WT	2020-10-06	2020-12-07	8w6d	0.049	0.051	0.051	0.057	0.051	0.055	0.055	0.056	0.053125	0.00294897
30451	B6-Sema6a	Female	WT	2019-12-18	2020-04-20	4m	0.054	0.063	0.054	0.06	0.058	0.062	0.05	0.058	0.057375	0.00443807
30453	B6-Sema6a	Female	WT	2019-12-18	2020-04-20	4m	0.056	0.054	0.06	0.058	0.06	0.065	0.056	0.058	0.058375	0.00337797
30462	B6-Sema6a	Female	WT	2019-12-21	2020-04-28	4m	0.059	0.056	0.058	0.058	0.053	0.058	0.051	0.056	0.056125	0.00279987
30114	B6-Sema6a	Female	WT	2019-12-06	2020-04-15	4m	0.058	0.058	0.056	0.056	0.053	0.056	0.06	0.052	0.056125	0.00264237
35269	B6-Sema6a	Female	WT	2020-10-28	2021-03-08	4.5m	0.053	0.058	0.059	0.056	0.056	0.061	0.056	0.054	0.056625	0.0026152
30096	B6-Sema6a	Male	WT	2019-12-05	2020-04-15	4m	0.054	0.05	0.058	0.056	0.058	0.058	0.06	0.06	0.05675	0.00337004
30100	B6-Sema6a	Female	WT	2019-12-05	2020-04-15	4m	0.056	0.058	0.058	0.056	0.059	0.062	0.058	0.06	0.058375	0.00199553
30101	B6-Sema6a	Female	WT	2019-12-05	2020-04-15	4m	0.042	0.046	0.042	0.044	0.052	0.054	0.056	0.054	0.04875	0.0058493
33854	B6-Sema6a	Male	WT	2020-06-24	2020-11-06	4.5m	0.054	0.058	0.058	0.056	0.058	0.058	0.059	0.056	0.057125	0.00164208
31154	B6-Sema6a	Male	WT	2020-01-31	2020-06-19	4.5m	0.053	0.054	0.061	0.063	0.058	0.061	0.053	0.056	0.057375	0.00396187
34939	B6-Sema6a	Female	WT	2020-10-06	2021-03-04	5m	0.056	0.058	0.058	0.059	-	-	-	-	0.05775	0.00125831
32045	B6-Sema6a	Male	WT	2020-03-15	2020-08-12	5m	0.056	0.058	0.051	0.056	-	-	-	-	0.05525	0.00298608
30949	B6-Sema6a	Male	WT	2020-01-18	2020-06-19	5m	0.053	0.059	0.063	0.056	0.056	0.056	0.056	0.061	0.0575	0.00325137
CCT and ACD
Animal ID	Strain	Sex	Mutation	DOB	OCT Date	Age @ OCT	CCT OS	Epi OS	Str OS	AC Depth OS	CCT OD	Epi OD	Str OD	AC Depth OD		Avg CCT	SD CCT	Avg Epi	SD Epi	Avg Str	SD Str	Avg AC Depth	SD AC Depth
29303	B6-Sema6a	Male	Het 12bp-del	2019-10-11	2019-11-13	4w5d	0.1	0.032	0.068	0.359	0.097	0.032	0.065	0.363		0.0985	0.00212132	0.032	0	0.0665	0.00212132	0.361	0.00282843
30950	B6-Sema6a	Male	Het 12bp-del	2020-01-18	2020-02-25	5w3d	0.109	0.033	0.075	0.373	0.103	0.033	0.07	0.348		0.106	0.00424264	0.033	0	0.0725	0.00353553	0.3605	0.0176777
30951	B6-Sema6a	Male	Het 12bp-del	2020-01-18	2020-02-25	5w3d	0.1	0.033	0.067	0.374	0.098	0.034	0.064	0.373		0.099	0.00141421	0.0335	0.000707107	0.0655	0.00212132	0.3735	0.000707107
30460	B6-Sema6a	Female	Het 12bp-del	2019-12-21	2020-01-31	5w6d	0.103	0.034	0.069	0.356	0.098	0.033	0.065	0.316		0.1005	0.00353553	0.0335	0.000707107	0.067	0.00282843	0.336	0.0282843
30463	B6-Sema6a	Female	Het 12bp-del	2019-12-21	2020-01-31	5w6d	0.103	0.033	0.07	0.364	0.099	0.031	0.068	0.361		0.101	0.00282843	0.032	0.00141421	0.069	0.00141421	0.3625	0.00212132
30465	B6-Sema6a	Female	Het 12bp-del	2019-12-21	2020-01-31	5w6d	0.103	0.035	0.068	0.368	0.099	0.033	0.066	0.369		0.101	0.00282843	0.034	0.00141421	0.067	0.00141421	0.3685	0.000707107
29303	B6-Sema6a	Male	Het 12bp-del	2019-10-11	2020-02-11	4m	0.104	0.034	0.07	0.443	0.098	0.035	0.063	0.446		0.101	0.00424264	0.0345	0.000707107	0.0665	0.00494975	0.4445	0.00212132
30460	B6-Sema6a	Female	Het 12bp-del	2019-12-21	2020-04-28	4m	0.107	0.033	0.074	0.406	0.102	0.033	0.069	0.365		0.1045	0.00353553	0.033	0	0.0715	0.00353553	0.3855	0.0289914
30463	B6-Sema6a	Female	Het 12bp-del	2019-12-21	2020-04-28	4m	0.105	0.038	0.067	0.414	0.1	0.033	0.067	0.417		0.1025	0.00353553	0.0355	0.00353553	0.067	0	0.4155	0.00212132
30465	B6-Sema6a	Female	Het 12bp-del	2019-12-21	2020-04-28	4m	0.107	0.035	0.072	0.427	0.105	0.036	0.069	0.419		0.106	0.00141421	0.0355	0.000707107	0.0705	0.00212132	0.423	0.00565685
30950	B6-Sema6a	Male	Het 12bp-del	2020-01-18	2020-06-19	5m	0.109	0.036	0.073	0.442	0.107	0.035	0.072	0.44		0.108	0.00141421	0.0355	0.000707107	0.0725	0.000707107	0.441	0.00141421
30951	B6-Sema6a	Male	Het 12bp-del	2020-01-18	2020-06-19	5m	0.107	0.036	0.071	0.445	0.107	0.035	0.072	0.44		0.107	0	0.0355	0.000707107	0.0715	0.000707107	0.4425	0.00353553
31716	B6-Sema6a	Female	Het 12bp-del	2020-02-06	2021-03-04	1y1m	0.102	0.032	0.07	0.463	0.091	0.029	0.062	0.458		0.0965	0.00777817	0.0305	0.00212132	0.066	0.00565685	0.4605	0.00353553
31717	B6-Sema6a	Female	Het 12bp-del	2020-02-06	2021-03-04	1y1m	0.107	0.035	0.072	0.477	0.104	0.034	0.07	0.458		0.1055	0.00212132	0.0345	0.000707107	0.071	0.00141421	0.4675	0.013435
31718	B6-Sema6a	Female	Het 12bp-del	2020-02-06	2021-03-04	1y1m	0.105	0.032	0.073	0.458	0.104	0.031	0.073	0.451		0.1045	0.000707107	0.0315	0.000707107	0.073	0	0.4545	0.00494975
31719	B6-Sema6a	Female	Het 12bp-del	2020-02-06	2021-03-04	1y1m	0.096	0.034	0.062	0.456	0.096	0.029	0.067	0.458		0.096	0	0.0315	0.00353553	0.0645	0.00353553	0.457	0.00141421
30088	B6-Sema6a	Female	Het 1bp-ins	2019-12-04	2020-01-07	4w6d	0.099	0.032	0.067	0.301	0.101	0.031	0.07	0.319		0.1	0.00141421	0.0315	0.000707107	0.0685	0.00212132	0.31	0.0127279
30113	B6-Sema6a	Female	Het 1bp-ins	2019-12-06	2020-01-10	5w0d	0.104	0.032	0.072	0.358	0.103	0.035	0.068	0.358		0.1035	0.000707107	0.0335	0.00212132	0.07	0.00282843	0.358	0
30097	B6-Sema6a	Male	Het 1bp-ins	2019-12-05	2020-01-10	5w1d	0.101	0.033	0.068	0.339	0.103	0.031	0.072	0.346		0.102	0.00141421	0.032	0.00141421	0.07	0.00282843	0.3425	0.00494975
30099	B6-Sema6a	Female	Het 1bp-ins	2019-12-05	2020-01-10	5w1d	0.095	0.035	0.06	0.326	0.1	0.034	0.066	0.328		0.0975	0.00353553	0.0345	0.000707107	0.063	0.00424264	0.327	0.00141421
30109	B6-Sema6a	Male	Het 1bp-ins	2019-12-06	2020-01-14	5w4d	0.099	0.033	0.066	0.371	0.098	0.033	0.065	0.368		0.0985	0.000707107	0.033	0	0.0655	0.000707107	0.3695	0.00212132
30110	B6-Sema6a	Male	Het 1bp-ins	2019-12-06	2020-01-14	5w4d	0.102	0.032	0.07	0.364	0.102	0.034	0.068	0.359		0.102	0	0.033	0.00141421	0.069	0.00141421	0.3615	0.00353553
30112	B6-Sema6a	Male	Het 1bp-ins	2019-12-06	2020-01-14	5w4d	0.1	0.033	0.067	0.333	0.098	0.03	0.068	0.323		0.099	0.00141421	0.0315	0.00212132	0.0675	0.000707107	0.328	0.00707107
34934	B6-Sema6a	Male	Het 1bp-ins	2020-10-11	2020-11-19	5w4d	0.098	0.033	0.065	0.366	0.095	0.033	0.062	0.363		0.0965	0.00212132	0.033	0	0.0635	0.00212132	0.3645	0.00212132
30088	B6-Sema6a	Female	Het 1bp-ins	2019-12-04	2020-04-10	4m	0.105	0.038	0.067	0.38	0.105	0.034	0.071	0.39		0.105	0	0.036	0.00282843	0.069	0.00282843	0.385	0.00707107
30109	B6-Sema6a	Male	Het 1bp-ins	2019-12-06	2020-04-15	4m	0.103	0.036	0.067	0.412	0.1	0.036	0.064	0.412		0.1015	0.00212132	0.036	0	0.0655	0.00212132	0.412	0
30110	B6-Sema6a	Male	Het 1bp-ins	2019-12-06	2020-04-15	4m	0.097	0.03	0.067	0.412	0.103	0.036	0.067	0.404		0.1	0.00424264	0.033	0.00424264	0.067	0	0.408	0.00565685
30112	B6-Sema6a	Male	Het 1bp-ins	2019-12-06	2020-04-15	4m	0.101	0.032	0.069	0.406	0.101	0.034	0.067	0.39		0.101	0	0.033	0.00141421	0.068	0.00141421	0.398	0.0113137
30113	B6-Sema6a	Female	Het 1bp-ins	2019-12-06	2020-04-15	4m	0.111	0.036	0.075	0.402	0.109	0.034	0.075	0.388		0.11	0.00141421	0.035	0.00141421	0.075	0	0.395	0.00989949
30097	B6-Sema6a	Male	Het 1bp-ins	2019-12-05	2020-04-15	4m	0.103	0.032	0.071	0.398	0.105	0.032	0.073	0.406		0.104	0.00141421	0.032	0	0.072	0.00141421	0.402	0.00565685
30099	B6-Sema6a	Female	Het 1bp-ins	2019-12-05	2020-04-15	4m	0.105	0.034	0.071	0.386	0.103	0.032	0.071	0.382		0.104	0.00141421	0.033	0.00141421	0.071	0	0.384	0.00282843
34934	B6-Sema6a	Male	Het 1bp-ins	2020-10-11	2021-03-04	5m	0.101	0.027	0.074	0.423	0.093	0.034	0.059	0.411		0.097	0.00565685	0.0305	0.00494975	0.0665	0.0106066	0.417	0.00848528
30103	B6-Sema6a	Female	Het 1bp-ins	2019-12-05	2021-01-05	1y1m	0.105	0.032	0.073	0.424	-	-	-	-		0.105	#DIV/0!	0.032	#DIV/0!	0.073	#DIV/0!	0.424	#DIV/0!
30104	B6-Sema6a	Female	Het 1bp-ins	2019-12-05	2021-01-05	1y1m	0.105	0.033	0.072	0.436	0.101	0.033	0.068	0.444		0.103	0.00282843	0.033	0	0.07	0.00282843	0.44	0.00565685
30105	B6-Sema6a	Female	Het 1bp-ins	2019-12-05	2021-01-05	1y1m	0.105	0.032	0.073	0.449	0.107	0.033	0.074	0.459		0.106	0.00141421	0.0325	0.000707107	0.0735	0.000707107	0.454	0.00707107
30932	B6-Sema6a	Female	Het 1bp-ins	2020-01-16	2021-02-02	1y1m	0.103	0.033	0.07	0.443	0.099	0.034	0.065	0.434		0.101	0.00282843	0.0335	0.000707107	0.0675	0.00353553	0.4385	0.00636396
30648	B6-Sema6a	Female	Het 1bp-ins	2019-12-28	2021-02-02	1y2m	0.089	0.031	0.058	0.449	0.098	0.033	0.065	0.443		0.0935	0.00636396	0.032	0.00141421	0.0615	0.00494975	0.446	0.00424264
30107	B6-Sema6a	Female	Het 20bp-del	2019-12-06	2020-01-10	5w0d	0.105	0.033	0.072	0.344	0.103	0.033	0.07	0.334		0.104	0.00141421	0.033	0	0.071	0.00141421	0.339	0.00707107
30108	B6-Sema6a	Female	Het 20bp-del	2019-12-06	2020-01-10	5w0d	0.105	0.035	0.07	0.346	0.105	0.033	0.072	0.346		0.105	0	0.034	0.00141421	0.071	0.00141421	0.346	0
30538	B6-Sema6a	Female	Het 20bp-del	2019-12-30	2020-02-03	4w6d	0.095	0.03	0.065	0.308	0.097	0.032	0.065	0.311		0.096	0.00141421	0.031	0.00141421	0.065	0	0.3095	0.00212132
34881	B6-Sema6a	Female	Het 20bp-del	2020-10-04	2020-11-19	6w4d	0.086	0.033	0.053	0.368	0.076	0.031	0.045	0.364		0.081	0.00707107	0.032	0.00141421	0.049	0.00565685	0.366	0.00282843
31009	B6-Sema6a	Male	Het 20bp-del	2020-01-22	2020-03-10	6w6d	0.113	0.036	0.077	0.358	0.109	0.034	0.075	0.359		0.111	0.00282843	0.035	0.00141421	0.076	0.00141421	0.3585	0.000707107
31151	B6-Sema6a	Male	Het 20bp-del	2020-01-31	2020-03-23	7w3d	0.094	0.031	0.063	0.374	0.099	0.031	0.068	0.356		0.0965	0.00353553	0.031	0	0.0655	0.00353553	0.365	0.0127279
31153	B6-Sema6a	Male	Het 20bp-del	2020-01-31	2020-03-23	7w3d	0.102	0.038	0.064	0.368	0.088	0.033	0.058	0.361		0.095	0.00989949	0.0355	0.00353553	0.061	0.00424264	0.3645	0.00494975
31155	B6-Sema6a	Female	Het 20bp-del	2020-01-31	2020-03-23	7w3d	0.098	0.033	0.065	0.331	0.1	0.033	0.067	0.328		0.099	0.00141421	0.033	0	0.066	0.00141421	0.3295	0.00212132
30538	B6-Sema6a	Female	Het 20bp-del	2019-12-30	2020-05-01	4m	0.097	0.03	0.067	0.381	0.097	0.033	0.064	0.386		0.097	0	0.0315	0.00212132	0.0655	0.00212132	0.3835	0.00353553
30107	B6-Sema6a	Female	Het 20bp-del	2019-12-06	2020-04-15	4m	0.097	0.032	0.065	0.4	0.097	0.032	0.065	0.402		0.097	0	0.032	0	0.065	0	0.401	0.00141421
30108	B6-Sema6a	Female	Het 20bp-del	2019-12-06	2020-04-15	4m	0.101	0.034	0.067	0.4	0.089	0.038	0.051	0.422		0.095	0.00848528	0.036	0.00282843	0.059	0.0113137	0.411	0.0155563
30636	B6-Sema6a	Male	Het 20bp-del	2019-12-31	2020-05-14	4.5m	0.102	0.033	0.069	0.429	0.097	0.033	0.064	0.409		0.0995	0.00353553	0.033	0	0.0665	0.00353553	0.419	0.0141421
31151	B6-Sema6a	Male	Het 20bp-del	2020-01-31	2020-06-19	4.5m	0.105	0.033	0.072	0.414	0.1	0.032	0.068	0.406		0.1025	0.00353553	0.0325	0.000707107	0.07	0.00282843	0.41	0.00565685
31153	B6-Sema6a	Male	Het 20bp-del	2020-01-31	2020-06-19	4.5m	0.097	0.033	0.064	0.422	0.095	0.034	0.061	0.406		0.096	0.00141421	0.0335	0.000707107	0.0625	0.00212132	0.414	0.0113137
31155	B6-Sema6a	Female	Het 20bp-del	2020-01-31	2020-06-19	4.5m	0.104	0.033	0.071	0.383	0.105	0.036	0.069	0.383		0.1045	0.000707107	0.0345	0.00212132	0.07	0.00141421	0.383	0
34881	B6-Sema6a	Female	Het 20bp-del	2020-10-04	2021-03-04	5m	0.095	0.034	0.061	0.426	0.089	0.032	0.057	0.413		0.092	0.00424264	0.033	0.00141421	0.059	0.00282843	0.4195	0.00919239
29244	B6-Sema6a	Female	Het 20bp-del	2019-10-08	2020-10-20	1y	0.101	0.033	0.068	0.451	0.099	0.031	0.068	0.434		0.1	0.00141421	0.032	0.00141421	0.068	0	0.4425	0.0120208
29245	B6-Sema6a	Female	Het 20bp-del	2019-10-08	2020-10-20	1y	0.113	0.036	0.077	0.423	0.098	0.032	0.066	0.423		0.1055	0.0106066	0.034	0.00282843	0.0715	0.00777817	0.423	0
29246	B6-Sema6a	Female	Het 20bp-del	2019-10-08	2020-10-20	1y	0.098	0.035	0.063	0.444	0.104	0.035	0.069	0.438		0.101	0.00424264	0.035	0	0.066	0.00424264	0.441	0.00424264
29302	B6-Sema6a	Male	Mut 12bp-del	2019-10-11	2019-11-13	4w5d	0.097	0.03	0.067	0.343	0.091	0.031	0.06	0.331		0.094	0.00424264	0.0305	0.000707107	0.0635	0.00494975	0.337	0.00848528
32032	B6-Sema6a	Male	Mut 12bp-del	2020-03-08	2020-04-15	5w3d	0.109	0.036	0.073	0.368	0.103	0.032	0.069	0.36		0.106	0.00424264	0.034	0.00282843	0.071	0.00282843	0.364	0.00565685
32035	B6-Sema6a	Male	Mut 12bp-del	2020-03-08	2020-04-15	5w3d	0.107	0.034	0.073	0.366	0.107	0.036	0.071	0.355		0.107	0	0.035	0.00141421	0.072	0.00141421	0.3605	0.00777817
30450	B6-Sema6a	Female	Mut 12bp-del	2019-12-18	2020-01-27	5w5d	0.088	0.035	0.053	0.296	0.098	0.031	0.067	0.359		0.093	0.00707107	0.033	0.00282843	0.06	0.00989949	0.3275	0.0445477
30461	B6-Sema6a	Female	Mut 12bp-del	2019-12-21	2020-01-31	5w6d	0.1	0.031	0.069	0.353	0.095	0.032	0.063	0.356		0.0975	0.00353553	0.0315	0.000707107	0.066	0.00424264	0.3545	0.00212132
30464	B6-Sema6a	Female	Mut 12bp-del	2019-12-21	2020-01-31	5w6d	0.103	0.035	0.068	0.386	0.098	0.031	0.067	0.363		0.1005	0.00353553	0.033	0.00282843	0.0675	0.000707107	0.3745	0.0162635
29302	B6-Sema6a	Male	Mut 12bp-del	2019-10-11	2020-02-11	4m	0.099	0.034	0.065	0.426	0.102	0.038	0.064	0.424		0.1005	0.00212132	0.036	0.00282843	0.0645	0.000707107	0.425	0.00141421
30450	B6-Sema6a	Female	Mut 12bp-del	2019-12-18	2020-04-20	4m	-	-	-	-	0.107	0.034	0.073	0.41		0.107	#DIV/0!	0.034	#DIV/0!	0.073	#DIV/0!	0.41	#DIV/0!
30461	B6-Sema6a	Female	Mut 12bp-del	2019-12-21	2020-04-28	4m	0.102	0.033	0.069	0.414	0.1	0.031	0.069	0.404		0.101	0.00141421	0.032	0.00141421	0.069	0	0.409	0.00707107
30464	B6-Sema6a	Female	Mut 12bp-del	2019-12-21	2020-04-28	4m	0.105	0.036	0.069	0.435	0.097	0.033	0.064	0.411		0.101	0.00565685	0.0345	0.00212132	0.0665	0.00353553	0.423	0.0169706
32032	B6-Sema6a	Male	Mut 12bp-del	2020-03-08	2020-08-12	5m	0.115	0.033	0.082	0.422	0.109	0.035	0.074	0.432		0.112	0.00424264	0.034	0.00141421	0.078	0.00565685	0.427	0.00707107
32035	B6-Sema6a	Male	Mut 12bp-del	2020-03-08	2020-08-12	5m	0.115	0.038	0.077	0.432	0.109	0.038	0.071	0.429		0.112	0.00424264	0.038	0	0.074	0.00424264	0.4305	0.00212132
34212	B6-Sema6a	Female	Mut 12bp-del	2020-07-14	2021-08-19	1y1m	0.104	0.034	0.07	0.468	0.109	0.033	0.076	0.463		0.1065	0.00353553	0.0335	0.000707107	0.073	0.00424264	0.4655	0.00353553
34213	B6-Sema6a	Female	Mut 12bp-del	2020-07-14	2021-08-19	1y1m	0.104	0.031	0.073	0.473	0.104	0.032	0.072	0.459		0.104	0	0.0315	0.000707107	0.0725	0.000707107	0.466	0.00989949
34215	B6-Sema6a	Female	Mut 12bp-del	2020-07-14	2021-08-19	1y1m	0.108	0.035	0.073	0.461	0.106	0.033	0.073	0.466		0.107	0.00141421	0.034	0.00141421	0.073	0	0.4635	0.00353553
31720	B6-Sema6a	Female	Mut 12bp-del	2020-02-06	2021-03-22	1y1m	0.112	0.035	0.077	0.454	0.108	0.035	0.073	0.453		0.11	0.00282843	0.035	0	0.075	0.00282843	0.4535	0.000707107
34933	B6-Sema6a	Male	Mut 1bp-ins	2020-10-11	2020-11-19	5w4d	0.093	0.035	0.058	0.334	0.091	0.034	0.057	0.319		0.092	0.00141421	0.0345	0.000707107	0.0575	0.000707107	0.3265	0.0106066
34011	B6-Sema6a	Male	Mut 1bp-ins	2020-06-29	2020-08-12	6w2d	0.11	0.036	0.074	0.319	0.109	0.035	0.074	0.335		0.1095	0.000707107	0.0355	0.000707107	0.074	0	0.327	0.0113137
34012	B6-Sema6a	Female	Mut 1bp-ins	2020-06-29	2020-08-12	6w2d	0.115	0.041	0.074	0.332	0.102	0.035	0.067	0.301		0.1085	0.00919239	0.038	0.00424264	0.0705	0.00494975	0.3165	0.0219203
34014	B6-Sema6a	Female	Mut 1bp-ins	2020-06-29	2020-08-12	6w2d	0.102	0.033	0.069	0.335	0.104	0.035	0.069	0.335		0.103	0.00141421	0.034	0.00141421	0.069	0	0.335	0
34941	B6-Sema6a	Female	Mut 1bp-ins	2020-10-06	2020-12-07	8w6d	0.098	0.036	0.062	0.388	0.095	0.035	0.06	0.371		0.0965	0.00212132	0.0355	0.000707107	0.061	0.00141421	0.3795	0.0120208
34011	B6-Sema6a	Male	Mut 1bp-ins	2020-06-29	2020-11-06	4m	0.107	0.034	0.073	0.389	0.105	0.034	0.069	0.391		0.106	0.00141421	0.034	0	0.071	0.00282843	0.39	0.00141421
34012	B6-Sema6a	Female	Mut 1bp-ins	2020-06-29	2020-11-06	4m	0.108	0.036	0.082	0.381	0.105	0.037	0.068	0.358		0.1065	0.00212132	0.0365	0.000707107	0.075	0.00989949	0.3695	0.0162635
34014	B6-Sema6a	Female	Mut 1bp-ins	2020-06-29	2020-11-06	4m	0.101	0.034	0.067	0.391	0.097	0.034	0.063	0.391		0.099	0.00282843	0.034	0	0.065	0.00282843	0.391	0
35094	B6-Sema6a	Male	Mut 1bp-ins	2020-10-16	2021-03-08	5m	0.101	0.031	0.07	0.399	0.096	0.033	0.063	0.398		0.0985	0.00353553	0.032	0.00141421	0.0665	0.00494975	0.3985	0.000707107
35096	B6-Sema6a	Male	Mut 1bp-ins	2020-10-16	2021-03-08	5m	0.108	0.035	0.073	0.408	0.108	0.034	0.074	0.401		0.108	0	0.0345	0.000707107	0.0735	0.000707107	0.4045	0.00494975
34933	B6-Sema6a	Male	Mut 1bp-ins	2020-10-11	2021-03-04	5m	0.109	0.036	0.073	0.379	0.096	0.033	0.063	0.386		0.1025	0.00919239	0.0345	0.00212132	0.068	0.00707107	0.3825	0.00494975
34941	B6-Sema6a	Female	Mut 1bp-ins	2020-10-06	2021-03-04	5m	0.103	0.033	0.07	0.398	0.101	0.033	0.068	0.384		0.102	0.00141421	0.033	0	0.069	0.00141421	0.391	0.00989949
32046	B6-Sema6a	Male	Mut 20bp-del	2020-03-15	2020-04-20	5w1d	0.105	0.036	0.069	0.378	0.103	0.034	0.069	0.359		0.104	0.00141421	0.035	0.00141421	0.069	0	0.3685	0.013435
34882	B6-Sema6a	Female	Mut 20bp-del	2020-10-04	2020-11-19	6w4d	0.097	0.035	0.062	0.329	0.095	0.035	0.06	0.341		0.096	0.00141421	0.035	0	0.061	0.00141421	0.335	0.00848528
33853	B6-Sema6a	Male	Mut 20bp-del	2020-06-24	2020-08-12	7w0d	0.102	0.036	0.066	0.347	0.107	0.035	0.072	0.353		0.1045	0.00353553	0.0355	0.000707107	0.069	0.00424264	0.35	0.00424264
31152	B6-Sema6a	Male	Mut 20bp-del	2020-01-31	2020-03-23	7w3d	0.091	0.03	0.061	0.346	0.093	0.031	0.062	0.348		0.092	0.00141421	0.0305	0.000707107	0.0615	0.000707107	0.347	0.00141421
31156	B6-Sema6a	Female	Mut 20bp-del	2020-01-31	2020-03-23	7w3d	0.094	0.031	0.063	0.314	0.086	0.028	0.058	0.319		0.09	0.00565685	0.0295	0.00212132	0.0605	0.00353553	0.3165	0.00353553
35267	B6-Sema6a	Female	Mut 20bp-del	2020-10-28	2021-03-08	4.5m	0.093	0.034	0.059	0.406	0.097	0.036	0.061	0.399		0.095	0.00282843	0.035	0.00141421	0.06	0.00141421	0.4025	0.00494975
33853	B6-Sema6a	Male	Mut 20bp-del	2020-06-24	2020-11-06	4.5m	0.098	0.035	0.063	0.403	0.103	0.036	0.067	0.406		0.1005	0.00353553	0.0355	0.000707107	0.065	0.00282843	0.4045	0.00212132
31152	B6-Sema6a	Male	Mut 20bp-del	2020-01-31	2020-06-19	4.5m	0.105	0.033	0.072	0.422	0.107	0.035	0.072	0.396		0.106	0.00141421	0.034	0.00141421	0.072	0	0.409	0.0183848
31156	B6-Sema6a	Female	Mut 20bp-del	2020-01-31	2020-06-19	4.5m	0.105	0.033	0.072	0.368	0.102	0.031	0.071	0.373		0.1035	0.00212132	0.032	0.00141421	0.0715	0.000707107	0.3705	0.00353553
32046	B6-Sema6a	Male	Mut 20bp-del	2020-03-15	2020-08-12	5m	0.107	0.036	0.071	0.442	0.105	0.033	0.072	0.424		0.106	0.00141421	0.0345	0.00212132	0.0715	0.000707107	0.433	0.0127279
34882	B6-Sema6a	Female	Mut 20bp-del	2020-10-04	2021-03-04	5m	0.099	0.035	0.065	0.406	0.099	0.034	0.065	0.391		0.099	0	0.0345	0.000707107	0.065	0	0.3985	0.0106066
30114	B6-Sema6a	Female	WT	2019-12-06	2020-01-10	5w0d	0.104	0.033	0.071	0.361	0.103	0.033	0.07	0.349		0.1035	0.000707107	0.033	0	0.0705	0.000707107	0.355	0.00848528
30096	B6-Sema6a	Male	WT	2019-12-05	2020-01-10	5w1d	0.103	0.031	0.072	0.329	0.1	0.033	0.067	0.333		0.1015	0.00212132	0.032	0.00141421	0.0695	0.00353553	0.331	0.00282843
30100	B6-Sema6a	Female	WT	2019-12-05	2020-01-10	5w1d	0.1	0.034	0.066	0.354	-	-	-	-		0.1	#DIV/0!	0.034	#DIV/0!	0.066	#DIV/0!	0.354	#DIV/0!
30101	B6-Sema6a	Female	WT	2019-12-05	2020-01-10	5w1d	-	-	-	-	0.102	0.034	0.068	0.341		0.102	#DIV/0!	0.034	#DIV/0!	0.068	#DIV/0!	0.341	#DIV/0!
32045	B6-Sema6a	Male	WT	2020-03-15	2020-04-20	5w1d	0.109	0.038	0.071	0.355	-	-	-	-		0.109	#DIV/0!	0.038	#DIV/0!	0.071	#DIV/0!	0.355	#DIV/0!
30949	B6-Sema6a	Male	WT	2020-01-18	2020-02-25	5w3d	0.105	0.032	0.073	0.359	0.093	0.031	0.062	0.359		0.099	0.00848528	0.0315	0.000707107	0.0675	0.00777817	0.359	0
30451	B6-Sema6a	Female	WT	2019-12-18	2020-01-27	5w5d	0.093	0.031	0.062	0.374	0.093	0.033	0.06	0.346		0.093	0	0.032	0.00141421	0.061	0.00141421	0.36	0.019799
30453	B6-Sema6a	Female	WT	2019-12-18	2020-01-27	5w5d	0.1	0.033	0.067	0.368	0.099	0.034	0.065	0.378		0.0995	0.000707107	0.0335	0.000707107	0.066	0.00141421	0.373	0.00707107
30462	B6-Sema6a	Female	WT	2019-12-21	2020-01-31	5w6d	-	-	-	0.349	0.101	0.033	0.068	0.333		0.101	#DIV/0!	0.033	#DIV/0!	0.068	#DIV/0!	0.341	0.0113137
31010	B6-Sema6a	Male	WT	2020-01-22	2020-03-10	6w6d	0.097	0.034	0.064	0.356	0.097	0.031	0.066	0.368		0.097	0	0.0325	0.00212132	0.065	0.00141421	0.362	0.00848528
33854	B6-Sema6a	Male	WT	2020-06-24	2020-08-12	7w0d	0.107	0.035	0.072	0.373	0.102	0.035	0.067	0.383		0.1045	0.00353553	0.035	0	0.0695	0.00353553	0.378	0.00707107
31154	B6-Sema6a	Male	WT	2020-01-31	2020-03-23	7w3d	0.098	0.033	0.065	0.376	0.093	0.033	0.06	0.373		0.0955	0.00353553	0.033	0	0.0625	0.00353553	0.3745	0.00212132
34939	B6-Sema6a	Female	WT	2020-10-06	2020-12-07	8w6d	0.097	0.032	0.065	0.396	0.101	0.033	0.068	0.399		0.099	0.00282843	0.0325	0.000707107	0.0665	0.00212132	0.3975	0.00212132
30453	B6-Sema6a	Female	WT	2019-12-18	2020-04-20	4m	0.107	0.036	0.071	0.434	0.103	0.034	0.067	0.44		0.105	0.00282843	0.035	0.00141421	0.069	0.00282843	0.437	0.00424264
30462	B6-Sema6a	Female	WT	2019-12-21	2020-04-28	4m	0.107	0.038	0.069	0.391	0.104	0.036	0.068	0.391		0.1055	0.00212132	0.037	0.00141421	0.0685	0.000707107	0.391	0
30114	B6-Sema6a	Female	WT	2019-12-06	2020-04-15	4m	0.107	0.034	0.071	0.422	0.101	0.036	0.065	0.396		0.104	0.00424264	0.035	0.00141421	0.068	0.00424264	0.409	0.0183848
35269	B6-Sema6a	Female	WT	2020-10-28	2021-03-08	4.5m	0.104	0.034	0.07	0.418	0.103	0.036	0.067	0.421		0.1035	0.000707107	0.035	0.00141421	0.0685	0.00212132	0.4195	0.00212132
30096	B6-Sema6a	Male	WT	2019-12-05	2020-04-15	4m	0.105	0.034	0.071	0.402	0.103	0.034	0.069	0.404		0.104	0.00141421	0.034	0	0.07	0.00141421	0.403	0.00141421
30100	B6-Sema6a	Female	WT	2019-12-05	2020-04-15	4m	0.111	0.034	0.071	0.386	-	-	-	-		0.111	#DIV/0!	0.034	#DIV/0!	0.071	#DIV/0!	0.386	#DIV/0!
30101	B6-Sema6a	Female	WT	2019-12-05	2020-04-15	4m	-	-	-	-	0.093	0.032	0.061	0.41		0.093	#DIV/0!	0.032	#DIV/0!	0.061	#DIV/0!	0.41	#DIV/0!
33854	B6-Sema6a	Male	WT	2020-06-24	2020-11-06	4.5m	0.099	0.034	0.065	0.436	0.104	0.036	0.068	0.429		0.1015	0.00353553	0.035	0.00141421	0.0665	0.00212132	0.4325	0.00494975
31154	B6-Sema6a	Male	WT	2020-01-31	2020-06-19	4.5m	0.105	0.038	0.067	0.414	0.102	0.038	0.064	0.411		0.1035	0.00212132	0.038	0	0.0655	0.00212132	0.4125	0.00212132
34939	B6-Sema6a	Female	WT	2020-10-06	2021-03-04	5m	0.11	0.033	0.077	0.409	0.108	0.034	0.074	0.413		0.109	0.00141421	0.0335	0.000707107	0.0755	0.00212132	0.411	0.00282843
32045	B6-Sema6a	Male	WT	2020-03-15	2020-08-12	5m	0.084	0.03	0.054	0.422	-	-	-	-		0.084	#DIV/0!	0.03	#DIV/0!	0.054	#DIV/0!	0.422	#DIV/0!
30949	B6-Sema6a	Male	WT	2020-01-18	2020-06-19	5m	0.112	0.036	0.076	0.417	0.104	0.035	0.069	0.414		0.108	0.00565685	0.0355	0.000707107	0.0725	0.00494975	0.4155	0.00212132
