# Supplementary material for: Lack of evidence for GWAS signals of exfoliation glaucoma working via monogenic loss-of-function mutation in the nearest gene
Source: Hum Mol Genet. 2024 May 20;33(17):1481–94. doi: 10.1093/hmg/ddae088 (PMC13142156; doi:10.1093/hmg/ddae088)
Supplement: Supplemental_File_4_Group_SD-OCT_data_ddae088 [file supplemental_file_4_group_sd-oct_data_ddae088.xlsx]

## Sheet: Retinal thickness
Gene	Allele	Genotype	1–2 month	4–5 month	1+ year	units = µm ± SD	4–6-wk WT vs. HET t-test	4–6-wk WT vs. MUT t-test	4–6-wk HET vs. MUT t-test	4–6-wk WT vs. HET vs. MUT ANOVA	16+-wk WT vs. HET t-test	16+-wk WT vs. MUT t-test	16+-wk HET vs. MUT t-test	16+-wk WT vs. HET vs. MUT ANOVA	1-yr WT vs. HET t-test	1-yr WT vs. MUT t-test	1-yr HET vs. MUT t-test	1-yr WT vs. HET vs. MUT ANOVA
Agpat1	175bp-del	WT	208.9 ± 3.4 (n = 4)	208.8 ± 2.7 (n = 4)		* = 3.5 weeks	p = 0.3994				p = 0.2588
Agpat1	175bp-del	HET	211.0 ± 3.8 (n = 6)	211.6 ± 4.0 (n = 6)	206.3 ± 1.4 (n = 5)	** = 2–5 months
Cacna1a	1bp-ins	WT	208.3 ± 3.2 (n = 6)	206.1 ± 1.5 (n = 6)	209.6 ± 4.7 (n = 2)	*** = 6 months	p = 0.3772				p = 0.1330
Cacna1a	1bp-ins	HET	209.8 ± 2.9 (n = 8)	208.7 ± 3.7 (n = 8)	208.4 ± 1.2 (n = 3)	t-test=2 tailed unpaired
Cacna1a	1bp-ins	MUT	203.3 ± 4.7 (n = 2)*			ANOVA=one way with Tukey
Loxl1	All	WT	208.0 ± 2.8 (n = 13)	209.1 ± 2.3 (n = 11)		p-values not corrected for multiple comparisons				p = 0.7293				p = 0.4155
Loxl1	All	HET	208.2 ± 2.7 (n = 31)	209.8 ± 2.7 (n = 30)	206.1 ± 3.0 (n = 13)
Loxl1	All	MUT	207.6 ± 4.0 (n = 37)	208.5 ± 4.0 (n = 37)**	205.4 ± 3.1 (n = 2)***
Loxl1	27bp-del + 1bp-del	HET	210.2 ± 2.2 (n = 5)	209.2 ± 1.1 (n = 5)
Loxl1	27bp-del + 1bp-del	MUT	202.9 ± 6.1 (n = 2)
Loxl1	2bp-ins	HET	210.1 ± 3.4 (n = 4)	211.1 ± 1.5 (n = 4)	206.6 ± 1.9 (n = 3)				p = 0.8732				p = 0.7269
Loxl1	2bp-ins	MUT	209.7 ± 4.3 (n = 9)	210.4 ± 3.7 (n = 9)**
Loxl1	39bp-del + 8bp-del	HET	207.6 ± 3.1 (n = 7)	208.7 ± 2.5 (n = 7)	204.7 ± 2.5 (n = 5)				p = 0.6298				p = 0.6768
Loxl1	39bp-del + 8bp-del	MUT	206.9 ± 2.1 (n = 7)	208.1 ± 3.0 (n = 9)**	207.6 (n = 1) ***
Loxl1	41bp-del	HET	207.9 ± 2.6 (n = 8)	211.0 ± 3.3 (n = 7)	203.6 ± 2.6 (n = 2)				p = 0.2449				p = 0.2069
Loxl1	41bp-del	MUT	209.5 ± 3.1 (n = 12)	209.0 ± 2.2 (n = 7)**	203.3 (n = 1) ***
Loxl1	58bp-del	HET	206.9 ± 1.8 (n = 7)	208.7 ± 3.1 (n = 7)	209.9 (n = 3)				p = 0.0791				p = 0.6222
Loxl1	58bp-del	MUT	204.3 ± 3.1 (n = 7)	207.6 ± 5.2 (n = 11)**
Tmem136	1bp-ins + 11bp-del	WT	209.3 ± 1.7 (n = 8)	208.0 ± 3.0 (n = 8)						p = 0.2685				p = 0.2867
Tmem136	1bp-ins + 11bp-del	HET	207.4 ± 3.9 (n = 8)	206.2 ± 2.9 (n = 8)	204.3 ± 4.4 (n = 3)
Tmem136	1bp-ins + 11bp-del	MUT	206.6 ± 3.8 (n = 7)	208.2 ± 1.7 (n = 7)	208.6 ± 1.4 (n = 5)
Rbms3	13bp-del	WT	206.2 ± 4.6 (n = 9)	204.8 ± 2.4 (n = 9)						p = 0.0023, WT vs HET p = 0.1866, WT vs MUT p = 0.0533, HET vs MUT p = 0.0016				p = 0.1012
Rbms3	13bp-del	HET	209.8 ± 3.1 (n = 7)	207.2 ± 2.6 (n = 7)	195.7 ± 6.1 (n = 5)
Rbms3	13bp-del	MUT	201.2 ± 3.7 (n = 7)	204.2 ± 2.9 (n = 8)
Sema6a	All	WT	207.8 ± 3.6 (n = 13)	209.3 ± 3.3 (n = 13)						p = 0.0029, WT vs HET p = 0.7124, WT vs MUT p = 0.0355, HET vs MUT p = 0.0029				p = 0.0004, WT vs HET p = 0.0013, WT vs MUT 0.9000, HET vs MUT p = 0.0020
Sema6a	All Coarse GCC (em1+em2)	HET	206.8 ± 3.3 (n = 16)	204.3 ± 4.0 (n = 16)	202.9 ± 2.9 (n = 16)
Sema6a	All Coarse GCC (em1+em2)	MUT	212.3 ± 3.4 (n = 10)	209.1 ± 3.1 (n = 13)
Sema6a	12bp-del	HET	209.8 ± 2.6 (n = 6)	206.9 ± 1.9 (n = 6)	201.1 ± 4.1 (n = 4)				p = 0.0421				p = 0.8534				p = 0.1267
Sema6a	12bp-del	MUT	204.4 ± 5.2 (n = 7)	207.1 ± 1.9 (n = 7)	205.5 ± 2.8 (n = 4)
Sema6a	1bp-ins	HET	207.0 ± 3.6 (n = 8)	204.9 ± 1.8 (n = 8)	202.8 ± 2.7 (n = 5)				p = 0.1216				p = 0.0120
Sema6a	1bp-ins	MUT	210.7 ± 4.3 (n = 5)	209.1 ± 3.6 (n = 7)
Sema6a	20bp-del	HET	206.6 ± 3.0 (n = 8)	203.6 ± 5.5 (n = 8)	203.1 ± 3.9 (n = 3)				p = 0.0004				p = 0.0426
Sema6a	20bp-del	MUT	213.8 ± 1.4 (n = 5)	209.2 ± 2.8 (n = 6)

## Sheet: GCC thickness
Gene	Allele	Genotype	1–2 month	4–5 month	1+ year	units = µm ± SD	4–6-wk WT vs. HET t-test	4–6-wk WT vs. MUT t-test	4–6-wk HET vs. MUT t-test	4–6-wk WT vs. HET vs. MUT ANOVA	16+-wk WT vs. HET t-test	16+-wk WT vs. MUT t-test	16+-wk HET vs. MUT t-test	16+-wk WT vs. HET vs. MUT ANOVA	1-yr WT vs. HET t-test	1-yr WT vs. MUT t-test	1-yr HET vs. MUT t-test	1-yr WT vs. HET vs. MUT ANOVA
Agpat1	175bp-del	WT	57.5 ± 1.2 (n = 4)	56.9 ± 1.6 (n = 4)		* = 3.5 weeks	p = 0.5776				p = 0.7174
Agpat1	175bp-del	HET	58.1 ± 1.8 (n = 6)	57.4 ± 2.3 (n = 6)	56.7 ± 0.9 (n = 5)	** = 2–5 months
Cacna1a	1bp-ins	WT	58.3 ± 0.8 (n = 6)	56.4 ± 1.9 (n = 6)	54.9 ± 0.6 (n = 2)	*** = 6 months	p = 0.6663				p = 0.7201
Cacna1a	1bp-ins	HET	58.0 ± 1.5 (n = 8)	56.8 ± 2.1 (n = 8)	56.2 ± 0.8 (n = 3)	t-test=2 tailed unpaired
Cacna1a	1bp-ins	MUT	58.3 ± 1.9 (n = 2)*			ANOVA=one way with Tukey
Loxl1	All	WT	56.7 ± 1.3 (n = 13)	56.5 ± 1.6 (n = 11)		p-values not corrected for multiple comparisons				p = 0.0031, WT vs HET p = 0.9000, WT vs MUT p = 0.0558, HET vs MUT p = 0.0043				p = 0.5736
Loxl1	All	HET	56.8 ± 1.6 (n = 31)	56.4 ± 1.3 (n = 30)	55.4 ± 1.2 (n = 13)
Loxl1	All	MUT	55.5 ± 1.8 (n = 37)	56.0 ± 2.4 (n = 37)	53.3 ± 0.1 (n = 2)**
Loxl1	27bp-del + 1bp-del	HET	57.3 ± 1.6 (n = 5)	56.5 ± 1.3 (n = 5)
Loxl1	27bp-del + 1bp-del	MUT	53.3 ± 2.1 (n = 2)
Loxl1	2bp-ins	HET	57.1 ± 1.9 (n = 4)	56.2 ± 1.0 (n = 4)	54.8 ± 1.6 (n = 3)				p = 0.1428				p = 0.6539
Loxl1	2bp-ins	MUT	55.5 ± 1.6 (n = 9)	56.9 ± 2.9 (n = 9)
Loxl1	39bp-del + 8bp-del	HET	57.1 ± 1.6 (n = 7)	55.1 ± 1.2 (n = 7)	56.0 ± 1.4 (n = 5)				p = 0.6064				p = 0.4085
Loxl1	39bp-del + 8bp-del	MUT	56.7 ± 1.2 (n = 7)	56.1 ± 2.9 (n = 9)	53.4 (n = 1) **
Loxl1	41bp-del	HET	56.5 ± 1.8 (n = 8)	57.4 ± 1.0 (n = 7)	55.2 ± 1.3 (n = 2)				p = 0.4746				p = 0.0095
Loxl1	41bp-del	MUT	55.9 ± 1.8 (n = 12)	55.2 ± 1.6 (n = 7)	53.3 (n = 1) **
Loxl1	58bp-del	HET	56.3 ± 1.4 (n = 7)	55.9 ± 1.4 (n = 7)	55.3 ± 0.4 (n = 3)				p = 0.0041				p = 0.6517
Loxl1	58bp-del	MUT	54.0 ± 1.0 (n = 7)	55.5 ± 2.0 (n = 11)
Tmem136	1bp-ins + 11bp-del	WT	57.6 ± 0.9 (n = 8)	55.9 ± 2.6 (n = 8)						p = 0.1392				p = 0.7716
Tmem136	1bp-ins + 11bp-del	HET	56.0 ± 2.0 (n = 8)	55.1 ± 1.5 (n = 8)	53.7 ± 0.6 (n = 3)
Tmem136	1bp-ins + 11bp-del	MUT	57.5 ± 2.0 (n = 7)	55.7 ± 1.9 (n = 7)	55.8 ± 1.3 (n = 5)
Rbms3	13bp-del	WT	55.9 ± 2.4 (n = 9)	56.3 ± 1.4 (n = 9)						p = 0.0748				p = 0.3436
Rbms3	13bp-del	HET	57.5 ± 2.1 (n = 7)	57.4 ± 2.0 (n = 7)	52.5 ± 2.7 (n = 5)
Rbms3	13bp-del	MUT	54.8 ± 1.6 (n = 7)	56.2 ± 1.8 (n = 8)
Sema6a	All	WT	55.7 ± 1.7 (n = 13)	56.4 ± 2.5 (n = 13)						p = 6.0388e-9, WT vs HET p = 0.4860, WT vs MUT p = 0.0010, HET vs MUT p = 0.0010				p = 4.5941e-6, WT vs HET p = 0.2360, WT vs MUT p = 0.0010, HET vs MUT p = 0.0010
Sema6a	All Coarse GCC (em1+em2)	HET	55.0 ± 1.7 (n = 16)p	55.1 ± 2.3 (n = 16)	53.9 ± 1.2 (n = 8)
Sema6a	All Coarse GCC (em1+em2)	MUT	60.2 ± 1.5 (n = 10)	59.8 ± 1.8 (n = 13)
Sema6a	12bp-del	HET	57.0 ± 0.9 (n = 6)	55.4 ± 0.9 (n = 6)	52.7 ± 1.3 (n = 4)				p = 0.1882				p = 0.1020				p = 0.1399
Sema6a	12bp-del	MUT	55.7 ± 2.1 (n = 7)	56.8 ± 0.8 (n = 7)	54.8 ± 2.1 (n = 4)
Sema6a	1bp-ins	HET	55.1 ± 1.7 (n = 8)	55.6 ± 1.4 (n = 8)	53.8 ± 1.0 (n = 5)				p = 0.0008				p = 0.0002
Sema6a	1bp-ins	MUT	59.8 ± 2.0 (n = 5)	60.0 ± 1.9 (n = 7)
Sema6a	20bp-del	HET	54.8 ± 1.7 (n = 8)	54.6 ± 3.0 (n = 8)	54.1 ± 1.7 (n = 3)				p = 0.0001				p = 0.0038
Sema6a	20bp-del	MUT	60.5 ± 1.1 (n = 5)	59.5 ± 1.7 (n = 6)

## Sheet: CCT
Gene	Allele	Genotype	1–2 month	4–5 month	1+ year	units = µm ± SD	4–6-wk WT vs. HET t-test	4–6-wk WT vs. MUT t-test	4–6-wk HET vs. MUT t-test	4–6-wk WT vs. HET vs. MUT ANOVA	16+-wk WT vs. HET t-test	16+-wk WT vs. MUT t-test	16+-wk HET vs. MUT t-test	16+-wk WT vs. HET vs. MUT ANOVA	1-yr WT vs. HET t-test	1-yr WT vs. MUT t-test	1-yr HET vs. MUT t-test	1-yr WT vs. HET vs. MUT ANOVA
Agpat1	175bp-del	WT	97.8 ± 1.8 (n = 4)	101.2 ± 4.6 (n = 3)		* = 3.5 weeks	p = 0.5065
Agpat1	175bp-del	HET	99.0 ± 3.0 (n = 5)	101.8 ± 7.8 (n = 4)	101.5 ± 2.9 (n = 5)	** = 2–5 months
Cacna1a	1bp-ins	WT	100.2 ± 2.5 (n = 5)	103.1 ± 2.1 (n = 5)	105.5 ± 1.4 (n = 2)	*** = 6 months	p = 0.7509				p = 0.5948
Cacna1a	1bp-ins	HET	100.7 ± 2.8 (n = 8)	101.9 ± 4.5 (n = 7)	102.7 ± 2.1 (n = 3)	t-test=2 tailed unpaired
Cacna1a	1bp-ins	MUT	79.0 ± 3.5 (n = 2)*			ANOVA=one way with Tukey
Loxl1	All	WT	100.0 ± 3.4 (n = 13)	101.2 ± 3.0 (n = 11)		p-values not corrected for multiple comparisons				p = 2.6793e-11, WT vs HET p = 0.0745, WT vs MUT p = 0.0010, HET vs MUT p = 0.0010				p = 1.1879e-14, WT vs HET p = 0.0221, WT vs MUT p = 0.0010, HET vs MUT p = 0.0010
Loxl1	All	HET	97.0 ± 4.4 (n = 28)	97.7 ± 3.0 (n = 30)	98.1 ± 4.6 (n = 9)
Loxl1	All	MUT	90.5 ± 4.1 (n = 36)	90.3 ± 4.2 (n = 32)	85.3 ± 3.9 (n = 2)**
Loxl1	27bp-del + 1bp-del	HET	98.1 ± 3.3 (n = 4)	98.1 ± 1.9 (n = 5)
Loxl1	27bp-del + 1bp-del	MUT	91.3 ± 0.4 (n = 2)
Loxl1	2bp-ins	HET	96.5 ± 4.8 (n = 3)	100.4 ± 3.3 (n = 4)	97.0 ± 0.7 (n = 2)								p = 0.0148
Loxl1	2bp-ins	MUT	89.6 ± 3.4 (n = 9)	93.9 ± 3.9 (n = 9)
Loxl1	39bp-del + 8bp-del	HET	95.9 ± 7.4 (n = 7)	97.4 ± 2.9 (n = 7)	93.0 ± 5.7 (n = 2)				p = 0.0490				p = 0.0001
Loxl1	39bp-del + 8bp-del	MUT	88.6 ± 4.8 (n = 7)	88.8 ± 0.9 (n = 7)	88.0 (n = 1) **
Loxl1	41bp-del	HET	97.4 ± 2.8 (n = 7)	95.2 ± 2.6 (n = 7)	99.0 ± 5.7 (n = 2)				p = 0.0143				p = 0.0023
Loxl1	41bp-del	MUT	94.3 ± 2.0 (n = 11)	88.3 ± 3.7 (n = 6)	82.5 (n = 1) **
Loxl1	58bp-del	HET	97.4 ± 2.9 (n = 7)	98.9 ± 2.7 (n = 7)	101.5 ± 2.6 (n = 3)				p = 0.0001				p = 0.0002
Loxl1	58bp-del	MUT	87.5 ± 3.2 (n = 7)	89.2 ± 4.6 (n = 10)
Tmem136	1bp-ins + 11bp-del	WT	102.0 ± 4.8 (n = 8)	104.8 ± 2.5 (n = 8)						p = 0.6976				p = 0.4595
Tmem136	1bp-ins + 11bp-del	HET	100.6 ± 4.7 (n = 8)	103.0 ± 2.4 (n = 5)	102.2 ± 3.7 (n = 3)
Tmem136	1bp-ins + 11bp-del	MUT	102.6 ± 5.1 (n = 7)	105.8 ± 5.2 (n = 6)	109.3 ± 1.3 (n = 4)
Rbms3	13bp-del	WT	101.3 ± 4.9 (n = 8)	101.6 ± 6.0 (n = 7)						p = 0.5996				p = 0.8507
Rbms3	13bp-del	HET	103.7 ± 4.1 (n = 5)	99.3 ± 4.7 (n = 4)	106.1 ± 3.4 (n = 4)
Rbms3	13bp-del	MUT	103.2 ± 4.0 (n = 5)	100.5 ± 8.4 (n = 6)
Sema6a	All	WT	99.2 ± 3.9 (n = 8)	104.5 ± 2.2 (n = 8)						p = 0.7759				p = 0.1387
Sema6a	All Coarse GCC (em1+em2)	HET	100.8 ± 4.2 (n = 14)	101.0 ± 4.6 (n = 14)	102.2 ± 2.4 (n = 5)
Sema6a	All Coarse GCC (em1+em2)	MUT	99.7 ± 6.4 (n = 8)	102.5 ± 4.1 (n = 12)
Sema6a	12bp-del	HET	101.0 ± 2.7 (n = 6)	104.8 ± 2.7 (n = 6)	102.0 ± 5.2 (n = 3)				p = 1.0000				p = 0.5981
Sema6a	12bp-del	MUT	101.0 ± 5.5 (n = 5)	106.4 ± 6.5 (n = 4)	106.9 ± 2.5 (n = 4)
Sema6a	1bp-ins	HET	99.9 ± 2.4 (n = 8)	103.6 ± 3.4 (n = 7)	103.3 ± 2.5 (n = 3)				p = 0.8904				p = 0.8878
Sema6a	1bp-ins	MUT	100.3 ± 7.6 (n = 4)	103.3 ± 4.1 (n = 6)
Sema6a	20bp-del	HET	101.9 ± 5.8 (n = 6)	98.4 ± 4.2 (n = 7)	100.5 ± 0.7 (n = 2)				p = 0.4842				p = 0.1899
Sema6a	20bp-del	MUT	99.1 ± 6.1 (n = 4)	101.7 ± 4.3 (n = 6)

## Sheet: Corneal epithelium thickness
Gene	Allele	Genotype	1–2 month	4–5 month	1+ year	units = µm ± SD	4–6-wk WT vs. HET t-test	4–6-wk WT vs. MUT t-test	4–6-wk HET vs. MUT t-test	4–6-wk WT vs. HET vs. MUT ANOVA	16+-wk WT vs. HET t-test	16+-wk WT vs. MUT t-test	16+-wk HET vs. MUT t-test	16+-wk WT vs. HET vs. MUT ANOVA	1-yr WT vs. HET t-test	1-yr WT vs. MUT t-test	1-yr HET vs. MUT t-test	1-yr WT vs. HET vs. MUT ANOVA
Agpat1	175bp-del	WT	32.4 ± 0.8 (n = 4)	33.8 ± 0.8 (n = 3)		* = 3.5 weeks	p = 0.2306
Agpat1	175bp-del	HET	33.5 ± 1.5 (n = 5)	33.8 ± 1.3 (n = 4)	30.6 ± 1.9 (n = 5)	** = 2–5 months
Cacna1a	1bp-ins	WT	32.6 ± 1.9 (n = 5)	34.4 ± 1.3 (n = 5)	33.0 ± 1.4 (n = 2)	*** = 6 months	p = 0.7567				p = 0.3794
Cacna1a	1bp-ins	HET	32.9 ± 1.5 (n = 8)	33.7 ± 1.3 (n = 7)	34.0 ± 0.9 (n = 3)	t-test=2 tailed unpaired
Cacna1a	1bp-ins	MUT	19.3 ± 3.9 (n = 2)*			ANOVA=one way with Tukey
Loxl1	All	WT	33.7 ± 2.3 (n = 13)	34.6 ± 1.1 (n = 11)		p-values not corrected for multiple comparisons				p = 0.1714				p = 0.0072, WT vs HET p = 0.0414, WT vs MUT p = 0.5479, HET vs MUT p = 0.0049
Loxl1	All	HET	33.6 ± 2.3 (n = 28)	33.6 ± 1.2 (n = 30)	32.2 ± 1.4 (n = 9)
Loxl1	All	MUT	32.8 ± 1.5 (n = 36)	33.2 ± 1.3 (n = 32)	30.8 ± 0.4 (n = 2)**
Loxl1	27bp-del + 1bp-del	HET	33.3 ± 1.7 (n = 4)	33.8 ± 1.4 (n = 5)
Loxl1	27bp-del + 1bp-del	MUT	34.0 ± 0.7 (n = 2)
Loxl1	2bp-ins	HET	31.5 ± 1.3 (n = 3)	33.8 ± 0.6 (n = 4)	32.3 ± 0.4 (n = 2)								p = 0.7924
Loxl1	2bp-ins	MUT	33.0 ± 1.4 (n = 9)	34.0 ± 1.4 (n = 9)
Loxl1	39bp-del + 8bp-del	HET	33.2 ± 3.5 (n = 7)	32.9 ± 1.7 (n = 7)	32.3 ± 1.1 (n = 2)				p = 0.3443				p = 0.6203
Loxl1	39bp-del + 8bp-del	MUT	31.7 ± 2.0 (n = 7)	32.5 ± 1.2 (n = 7)	31.0 (n = 1) **
Loxl1	41bp-del	HET	35.0 ± 1.1 (n = 7)	33.9 ± 1.5 (n = 7)	32.5 ± 3.5 (n = 2)				p = 0.0060				p = 0.2901
Loxl1	41bp-del	MUT	33.5 ± 0.9 (n = 11)	33.0 ± 1.4 (n = 6)	30.5 (n = 1) **
Loxl1	58bp-del	HET	33.9 ± 1.9 (n = 7)	33.6 ± 0.6 (n = 7)	31.8 ± 1.0 (n = 3)				p = 0.0665				p = 0.3616
Loxl1	58bp-del	MUT	32.1 ± 1.4 (n = 7)	33.2 ± 1.0 (n = 10)
Tmem136	1bp-ins + 11bp-del	WT	33.6 ± 2.3 (n = 8)	34.9 ± 1.1 (n = 8)						p = 0.7128				p = 0.0607
Tmem136	1bp-ins + 11bp-del	HET	32.9 ± 1.6 (n = 8)	33.5 ± 0.7 (n = 5)	33.5 ± 0.9 (n = 3)
Tmem136	1bp-ins + 11bp-del	MUT	33.7 ± 1.8 (n = 7)	35.4 ± 1.7 (n = 6)	33.9 ± 2.0 (n = 4)
Rbms3	13bp-del	WT	32.4 ± 2.3 (n = 8)	32.5 ± 1.5 (n = 7)						p = 0.7300				p = 0.9803
Rbms3	13bp-del	HET	33.3 ± 1.7 (n = 5)	32.5 ± 1.7 (n = 4)	33.9 ± 1.2 (n = 4)
Rbms3	13bp-del	MUT	32.7 ± 3.0 (n = 5)	32.3 ± 1.8 (n = 6)
Sema6a	All	WT	32.9 ± 1.0 (n = 8)	35.3 ± 1.5 (n = 8)						p = 0.0124, WT vs HET p = 0.9000, WT vs MUT p = 0.0526, HET vs MUT p = 0.0119				p = 0.0277, WT vs HET p = 0.0213, WT vs MUT p = 0.3812, HET vs MUT p = 0.2657
Sema6a	All Coarse GCC (em1+em2)	HET	32.8 ± 1.3 (n = 14)	33.4 ± 1.4 (n = 14)	33.2 ± 1.2 (n = 5)
Sema6a	All Coarse GCC (em1+em2)	MUT	34.4 ± 1.7 (n = 8)	34.1 ± 1.3 (n = 12)
Sema6a	12bp-del	HET	33.0 ± 0.8 (n = 6)	34.9 ± 1.0 (n = 6)	32.5 ± 1.7 (n = 3)				p = 0.8108				p = 0.9327
Sema6a	12bp-del	MUT	32.8 ± 1.8 (n = 5)	35.0 ± 2.6 (n = 4)	33.5 ± 1.5 (n = 4)
Sema6a	1bp-ins	HET	32.8 ± 1.0 (n = 8)	34.0 ± 1.6 (n = 7)	33.0 ± 0.5 (n = 3)				p = 0.0046				p = 1.0000
Sema6a	1bp-ins	MUT	34.9 ± 0.8 (n = 4)	34.0 ± 1.5 (n = 6)
Sema6a	20bp-del	HET	32.8 ± 1.6 (n = 6)	32.9 ± 1.0 (n = 7)	33.5 ± 2.1 (n = 2)				p = 0.3549				p = 0.0422
Sema6a	20bp-del	MUT	34.0 ± 2.3 (n = 4)	34.3 ± 1.2 (n = 6)

## Sheet: Corneal stroma thickness
Gene	Allele	Genotype	1–2 month	4–5 month	1+ year	units = µm ± SD	4–6-wk WT vs. HET t-test	4–6-wk WT vs. MUT t-test	4–6-wk HET vs. MUT t-test	4–6-wk WT vs. HET vs. MUT ANOVA	16+-wk WT vs. HET t-test	16+-wk WT vs. MUT t-test	16+-wk HET vs. MUT t-test	16+-wk WT vs. HET vs. MUT ANOVA	1-yr WT vs. HET t-test	1-yr WT vs. MUT t-test	1-yr HET vs. MUT t-test	1-yr WT vs. HET vs. MUT ANOVA
Agpat1	175bp-del	WT	65.5 ± 1.8 (n = 4)	67.1 ± 4.0 (n = 3)		* = 3.5 weeks	p = 0.7254
Agpat1	175bp-del	HET	66.0 ± 2.2 (n = 5)	68.0 ± 6.7 (n = 4)	71.0 ± 2.0 (n = 5)	** = 2–5 months
Cacna1a	1bp-ins	WT	67.6 ± 2.2 (n = 5)	69.0 ± 1.5 (n = 5)	72.5 ± 0.0 (n = 2)	*** = 6 months	p = 0.9474				p = 0.4579
Cacna1a	1bp-ins	HET	67.7 ± 2.8 (n = 8)	67.8 ± 3.2 (n = 7)	68.7 ± 2.0 (n = 3)	t-test=2 tailed unpaired
Cacna1a	1bp-ins	MUT	59.8 ± 0.4 (n = 2) *			ANOVA=one way with Tukey
Loxl1	All	WT	66.4 ± 2.4 (n = 13)	66.6 ± 2.9 (n = 11)		p-values not corrected for multiple comparisons				p = 1.0369e-13, WT vs HET p = 0.0146, WT vs MUT p = 0.0010, HET vs MUT p = 0.0010				p = 5.5511e-15, WT vs HET p = 0.0961, WT vs MUT p = 0.0010, HET vs MUT p = 0.0010
Loxl1	All	HET	63.4 ± 3.3 (n = 28)	64.3 ± 2.9 (n = 30)	65.7 ± 4.2 (n = 10)
Loxl1	All	MUT	57.8 ± 3.3 (n = 36)	57.1 ± 3.5 (n = 32)	53.7 ± 2.9 (n = 3)**
Loxl1	27bp-del + 1bp-del	HET	64.9 ± 1.7 (n = 4)	65.3 ± 3.0 (n = 5)
Loxl1	27bp-del + 1bp-del	MUT	57.3 ± 1.1 (n = 2)
Loxl1	2bp-ins	HET	65.0 ± 5.7 (n = 3)	66.6 ± 2.9 (n = 4)	64.8 ± 1.1 (n = 2)								p = 0.0077
Loxl1	2bp-ins	MUT	56.3 ± 3.2 (n = 9)	60.2 ± 3.4 (n = 9)
Loxl1	39bp-del + 8bp-del	HET	62.6 ± 4.1 (n = 7)	64.5 ± 2.6 (n = 7)	60.8 ± 4.6 (n = 2)				p = 0.0200				p = 0.0001
Loxl1	39bp-del + 8bp-del	MUT	57.2 ± 3.4 (n = 7)	56.3 ± 0.6 (n = 7)	57.0 (n = 1) **
Loxl1	41bp-del	HET	62.4 ± 3.0 (n = 7)	61.3 ± 2.7 (n = 7)	66.5 ± 2.1 (n = 2)				p = 0.1736				p = 0.0033
Loxl1	41bp-del	MUT	60.8 ± 1.8 (n = 11)	55.3 ± 3.1 (n = 6)	52.0 (n = 1) **
Loxl1	58bp-del	HET	63.5 ± 2.3 (n = 7)	65.6 ± 2.6 (n = 7)	70.0 ± 2.8 (n = 3)				p = 0.0001				p = 0.0001
Loxl1	58bp-del	MUT	55.5 ± 2.4 (n = 7)	56.1 ± 3.8 (n = 10)
Tmem136	1bp-ins + 11bp-del	WT	68.7 ± 3.6 (n = 8)	70.0 ± 2.5 (n = 8)						p = 0.8570				p = 0.8769
Tmem136	1bp-ins + 11bp-del	HET	67.8 ± 4.2 (n = 8)	69.3 ± 3.0 (n = 5)	68.7 ± 3.2 (n = 3)
Tmem136	1bp-ins + 11bp-del	MUT	68.9 ± 4.1 (n = 7)	70.3 ± 4.5 (n = 6)	75.4 ± 2.2 (n = 4)
Rbms3	13bp-del	WT	68.9 ± 3.1 (n = 8)	69.3 ± 5.4 (n = 7)						p = 0.6531				p = 0.7850
Rbms3	13bp-del	HET	70.4 ± 4.6 (n = 5)	66.8 ± 3.8 (n = 4)	72.3 ± 3.1 (n = 4)
Rbms3	13bp-del	MUT	70.5 ± 3.0 (n = 5)	68.2 ± 7.1 (n = 6)
Sema6a	All	WT	66.3 ± 3.4 (n = 8)	68.9 ± 3.0 (n = 8)						p = 0.3209				p = 0.6254
Sema6a	All Coarse GCC (em1+em2)	HET	68.0 ± 3.5 (n = 14)	67.6 ± 4.1 (n = 14)	69.0 ± 2.9 (n = 5)
Sema6a	All Coarse GCC (em1+em2)	MUT	65.3 ± 5.7 (n = 8)	68.8 ± 4.4 (n = 12)
Sema6a	12bp-del	HET	67.9 ± 2.5 (n = 6)	69.9 ± 2.5 (n = 6)	69.5 ± 4.4 (n = 3)				p = 0.9571				p = 0.5880
Sema6a	12bp-del	MUT	68.0 ± 3.5 (n = 5)	71.4 ± 5.9 (n = 4)	73.4 ± 1.1 (n = 4)
Sema6a	1bp-ins	HET	67.1 ± 2.8 (n = 8)	69.6 ± 3.2 (n = 7)	70.3 ± 3.0 (n = 3)				p = 0.5702				p = 0.8426
Sema6a	1bp-ins	MUT	65.4 ± 7.5 (n = 4)	70.0 ± 3.9 (n = 6)
Sema6a	20bp-del	HET	69.1 ± 4.3 (n = 6)	65.5 ± 3.9 (n = 7)	67.0 ± 1.4 (n = 2)				p = 0.1945				p = 0.4295
Sema6a	20bp-del	MUT	65.1 ± 4.5 (n = 4)	67.5 ± 4.9 (n = 6)

## Sheet: Anterior chamber depth
Caveat of AC Depth -- 1. there is a difference between males and females, so the proportion of each sex in each group can skew the result 2. there is an age-related difference, so the proportion of ages in each group can skew the results
Gene	Allele	Genotype	1–2 month	4–5 month	1+ year	units = µm ± SD	4–6-wk WT vs. HET t-test	4–6-wk WT vs. MUT t-test	4–6-wk HET vs. MUT t-test	4–6-wk WT vs. HET vs. MUT ANOVA	16+-wk WT vs. HET t-test	16+-wk WT vs. MUT t-test	16+-wk HET vs. MUT t-test	16+-wk WT vs. HET vs. MUT ANOVA	1-yr WT vs. HET t-test	1-yr WT vs. MUT t-test	1-yr HET vs. MUT t-test	1-yr WT vs. HET vs. MUT ANOVA
Agpat1	175bp-del	WT	353.0 ± 29.4 (n = 4)	414.1 ± 12.0 (n = 4)		* = 3.5 weeks	p = 0.9412				p = 0.9816
Agpat1	175bp-del	HET	354.2 ± 20.9 (n = 6)	413.8 ± 13.6 (n = 6)	449.5 ± 14.2 (n = 4)	** = 2–5 months
Cacna1a	1bp-ins	WT	354.4 ± 6.9 (n = 6)	425.2 ± 9.8 (n = 6)	445.3 ± 5.3 (n = 2)	*** = 6 months	p = 0.6414				p = 0.4165
Cacna1a	1bp-ins	HET	350.2 ± 20.5 (n = 8)	419.1 ± 15.5 (n = 8)	461.2 ± 6.3 (n = 3)	t-test=2 tailed unpaired
Cacna1a	1bp-ins	MUT	208.5 ± 5.7 (n = 2)*			ANOVA=one way with Tukey
Loxl1	All	WT	367.3 ± 16.8 (n = 13)	419.8 ± 7.6 (n = 11)		p-values not corrected for multiple comparisons				p = 0.0048, WT vs HET p = 0.8425, WT vs MUT p = 0.1341, HET vs MUT p = 0.0045				p = 6.0995e-7, WT vs HET p = 0.5306, WT vs MUT p = 0.0010, HET vs MUT p = 0.0010
Loxl1	All	HET	363.5 ± 22.0 (n = 31)	426.7 ± 14.6 (n = 30)	472.2 ± 13.8 (n = 12)
Loxl1	All	MUT	380.9 ± 23.0 (n = 36)	449.2 ± 22.5 (n = 34)	500.0 (n = 1) **
Loxl1	All Male	WT	378.2 ± 18.0 (n = 6)	425.0 ± 5.9 (n = 5)						p = 0.2355				p = 2.3049e-6, WT vs HET p = 0.3047, WT vs MUT p = 0.0010, HET vs MUT p = 0.0010
Loxl1	All Male	HET	375.6 ± 17.6 (n = 15)	436.5 ± 12.0 (n = 14)
Loxl1	All Male	MUT	386.9 ± 19.7 (n = 16)	466.9 ± 18.9 (n = 13)
Loxl1	All Female	WT	357.9 ± 8.7 (n = 7)	415.5 ± 6.1 (n = 6)						p = 0.0031, WT vs HET p = 0.7994, WT vs MUT p = 0.1129, HET vs MUT p = 0.0029				p = 7.3130e-5, WT vs HET p = 0.9000, WT vs MUT p = 0.0010, HET vs MUT p = 0.0030
Loxl1	All Female	HET	352.1 ± 19.8 (n = 16)	418.0 ± 10.9 (n = 16)	472.2 ± 13.8 (n = 12)
Loxl1	All Female	MUT	376.1 ± 24.7 (n = 20)	438.3 ± 15.3 (n = 21)	500.0 (n = 1) **
Loxl1	27bp-del + 1bp-del	HET	366.1 ± 15.3 (n = 5)	428.6 ± 6.5 (n = 5)
Loxl1	27bp-del + 1bp-del	MUT	385.8 ± 17.3 (n = 2)
Loxl1	2bp-ins	HET	348.1 ± 5.6 (n = 4)	416.1 ± 17.1 (n = 4)	464.8 ± 8.1 (n = 3)				p = 0.0015				p = 0.0025
Loxl1	2bp-ins	MUT	385.3 ± 17.0 (n = 9)	456.0 ± 17.0 (n = 9)
Loxl1	39bp-del + 8bp-del	HET	368.2 ± 27.1 (n = 7)	430.6 ± 21.5 (n = 7)	475.1 ± 19.7 (n = 4)				p = 0.8634				p = 0.6327
Loxl1	39bp-del + 8bp-del	MUT	371.8 ± 45.7 (n = 6)	436.6 ± 24.2 (n = 7)	500.0 (n = 1) **
Loxl1	41bp-del	HET	370.8 ± 23.7 (n = 8)	427.1 ± 14.1 (n = 7)	471.8 ± 17.3 (n = 2)				p = 0.3816				p = 0.0082
Loxl1	41bp-del	MUT	379.4 ± 19.1 (n = 12)	462.2 ± 25.8 (n = 7)
Loxl1	58bp-del	HET	357.4 ± 23.5 (n = 7)	426.9 ± 10.2 (n = 7)	476.0 ± 11.3 (n = 3)				p = 0.0155				p = 0.0661
Loxl1	58bp-del	MUT	384.4 ± 9.5 (n = 7)	442.9 ± 19.7 (n = 11)
Tmem136	1bp-ins + 11bp-del	WT	358.3 ± 16.2 (n = 8)	425.9 ± 9.0 (n = 8)						p = 0.5235				p = 0.0645
Tmem136	1bp-ins + 11bp-del	HET	348.8 ± 16.7 (n = 8)	418.4 ± 11.5 (n = 8)	471.2 ± 5.8 (n = 3)
Tmem136	1bp-ins + 11bp-del	MUT	355.3 ± 17.2 (n = 7)	427.1 ± 17.2 (n = 7)	453.0 ± 7.2 (n = 4)
Rbms3	13bp-del	WT	342.8 ± 20.8 (n = 6)	403.8 ± 20.2 (n = 6)						p = 0.3297				p = 0.2119
Rbms3	13bp-del	HET	351.9 ± 16.3 (n = 6)	413.8 ± 1.5 (n = 6)	441.0 ± 12.3 (n = 5)
Rbms3	13bp-del	MUT	331.4 ± 18.2 (n = 6)	400.7 ± 10.9 (n = 7)
Sema6a	All	WT	363.1 ± 19.0 (n = 10)	414.6 ± 14.1 (n = 9)						p = 0.0426, WT vs HET p = 0.1157, WT vs MUT p = 0.0434, HET vs MUT p = 0.7264				p = 0.0208, WT vs HET p = 0.1334, WT vs MUT p = 0.0157, HET vs MUT p = 0.4598
Sema6a	All Coarse GCC (em1+em2)	HET	346.2 ± 20.3 (n = 16)	402.6 ± 13.2 (n = 16)	440.7 ± 9.4 (n = 7)
Sema6a	All Coarse GCC (em1+em2)	MUT	340.2 ± 21.2 (n = 10)	395.8 ± 16.7 (n = 13)
Sema6a	All Male	WT	360.9 ± 18.5 (n = 5)	415.9 ± 12.3 (n = 4)						p = 0.0745				p = 0.0386, WT vs HET p = 0.1528, WT vs MUT p = 0.0342, HET vs MUT p = 0.5903
Sema6a	All Male Coarse GCC (em1+em2)	HET	356.8 ± 14.2 (n = 8)	410.0 ± 7.2 (n = 8)
Sema6a	All Male Coarse GCC (em1+em2)	MUT	343.8 ± 17.6 (n = 5)	403.1 ± 16.1 (n = 7)
Sema6a	All Female	WT	365.3 ± 21.3 (n = 5)	413.5 ± 16.7 (n = 5)						p = 0.2530				p = 0.2576
Sema6a	All Female Coarse GCC (em1+em2)	HET	335.6 ± 20.7 (n = 8)	395.8 ± 14.1 (n = 8)	440.7 ± 9.4 (n = 7)
Sema6a	All Female Coarse GCC (em1+em2)	MUT	336.5 ± 25.8 (n = 5)	378.2 ± 14.0 (n = 6)
Sema6a	12bp-del	HET	365.2 ± 5.6 (n = 5)	433.3 ± 13.2 (n = 5)	459.9 ± 5.6 (n = 4)				p = 0.3203				p = 0.1729
Sema6a	12bp-del	MUT	358.1 ± 13.9 (n = 5)	422.9 ± 8.2 (n = 5)
Sema6a	1bp-ins	HET	345.1 ± 21.6 (n = 8)	400.1 ± 12.0 (n = 8)	444.6 ± 7.0 (n = 4)				p = 0.5406				p = 0.1061
Sema6a	1bp-ins	MUT	336.9 ± 24.7 (n = 5)	389.6 ± 11.3 (n = 7)
Sema6a	20bp-del	HET	347.3 ± 20.4 (n = 8)	405.1 ± 14.7 (n = 8)	435.5 ± 10.9 (n = 3)				p = 0.7384				p = 0.8245
Sema6a	20bp-del	MUT	343.4 ± 19.2 (n = 5)	403.0 ± 20.1 (n = 6)
