# Supplementary material for: Lack of evidence for GWAS signals of exfoliation glaucoma working via monogenic loss-of-function mutation in the nearest gene
Source: Hum Mol Genet. 2024 May 20;33(17):1481–94. doi: 10.1093/hmg/ddae088 (PMC13142156; doi:10.1093/hmg/ddae088)
Supplement: Supplemental_File_10_Cohorts_ddae088 [file supplemental_file_10_cohorts_ddae088.xlsx]

## Sheet: Inventory
Mouse ID	Strain-Gene	Variant Colony	Genotype	Sex	Cohort		age slit-lamp young	age slit-lamp mid	age slit-lamp old	age extra slit-lamp old		age OCT young	age OCT mid	age OCT old	age extra OCT exam		age fundus mid	age fundus old
			(WT=+/+; HET=+/-; MUT=-/-)				(days)	(days)	(days)	(days)		(days)	(days)	(days)	(days)		(days)	(days)
29287	B6-Agpat1	em1: 175-bp deletion	HET	Female	1		32	115				33	123				173
29288	B6-Agpat1	em1: 175-bp deletion	WT	Female	1		32	115				33	123
29289	B6-Agpat1	em1: 175-bp deletion	HET	Female	1		32	115				33	123				173
29465	B6-Agpat1	em1: 175-bp deletion	HET	Male	1		38	126				43	147				156
29466	B6-Agpat1	em1: 175-bp deletion	HET	Male	1		38	126				43	147				156
29467	B6-Agpat1	em1: 175-bp deletion	HET	Male	1		38	126				43	147				156
29468	B6-Agpat1	em1: 175-bp deletion	WT	Male	1		38	126				43	147
29469	B6-Agpat1	em1: 175-bp deletion	HET	Female	1		38	123				43	144				156
29470	B6-Agpat1	em1: 175-bp deletion	WT	Male	1		38	126				43	147
29476	B6-Agpat1	em1: 175-bp deletion	WT	Female	1		38	123				43	144
28609	B6-Agpat1	em1: 175-bp deletion	HET	Female	2				380					389				395
28610	B6-Agpat1	em1: 175-bp deletion	HET	Female	2				380					389				395
29006	B6-Agpat1	em1: 175-bp deletion	HET	Female	2				388					391				395
29007	B6-Agpat1	em1: 175-bp deletion	HET	Female	2				388					391				395
29173	B6-Agpat1	em1: 175-bp deletion	HET	Female	2				372					375				379
29409	B6-Cacna1a	em1: 1-bp ins	HET	Male	1		30	113				33	122				176
29410	B6-Cacna1a	em1: 1-bp ins	HET	Male	1		30	113				33	122				176
29411	B6-Cacna1a	em1: 1-bp ins	WT	Male	1		30	113				33	122
29478	B6-Cacna1a	em1: 1-bp ins	MUT	Male	1		24
29480	B6-Cacna1a	em1: 1-bp ins	MUT	Male	1		24
29712	B6-Cacna1a	em1: 1-bp ins	MUT	Male	1							24
29713	B6-Cacna1a	em1: 1-bp ins	MUT	Female	1							24
30534	B6-Cacna1a	em1: 1-bp ins	WT	Female	1		32	117				37	127
30535	B6-Cacna1a	em1: 1-bp ins	HET	Female	1		32	117				35	127				129
30663	B6-Cacna1a	em1: 1-bp ins	HET	Female	1			125				37	131				139
30664	B6-Cacna1a	em1: 1-bp ins	WT	Female	1			125				37	131
30665	B6-Cacna1a	em1: 1-bp ins	WT	Female	1			125				37	131
30666	B6-Cacna1a	em1: 1-bp ins	HET	Female	1			125				37	131				139
30667	B6-Cacna1a	em1: 1-bp ins	HET	Female	1			125					131				139
31385	B6-Cacna1a	em1: 1-bp ins	HET	Female	1		39	135				44	151				171
31386	B6-Cacna1a	em1: 1-bp ins	HET	Female	1		39	135				44	151				171
32083	B6-Cacna1a	em1: 1-bp ins	WT	Male	1		30	134				42	150
32084	B6-Cacna1a	em1: 1-bp ins	WT	Male	1		30	134				42	150
32085	B6-Cacna1a	em1: 1-bp ins	HET	Male	1		30	134				42	150				151
32763	B6-Cacna1a	em1: 1-bp ins	HET	Female	2				365					370				379
32764	B6-Cacna1a	em1: 1-bp ins	WT	Female	2				365					370				379
32765	B6-Cacna1a	em1: 1-bp ins	WT	Female	2				365					370				379
32766	B6-Cacna1a	em1: 1-bp ins	HET	Female	2				365					370				379
32768	B6-Cacna1a	em1: 1-bp ins	HET	Female	2				365					370				379
33406	B6-Loxl1	em1: 41-bp del	MUT	Male	1		40	130				41	133				137
33407	B6-Loxl1	em1: 41-bp del	HET	Male	1		40	130				41	133				137
33408	B6-Loxl1	em1: 41-bp del	WT	Male	1		40	130				41	133
33409	B6-Loxl1	em1: 41-bp del	MUT	Male	1		40	130				41	133				137
33410	B6-Loxl1	em1: 41-bp del	WT	Female	1		40	126				40	123
33411	B6-Loxl1	em1: 41-bp del	HET	Female	1		40	126				40	123				133
33412	B6-Loxl1	em1: 41-bp del	MUT	Male	1		37	129		190		39	138		180		142
33413	B6-Loxl1	em1: 41-bp del	MUT	Male	1		37	129				39
33414	B6-Loxl1	em1: 41-bp del	WT	Male	1		37	129				39	138
33415	B6-Loxl1	em1: 41-bp del	HET	Female	1		37	129				39	138				142
33416	B6-Loxl1	em1: 41-bp del	HET	Female	1		37	129				39	138				142
33873	B6-Loxl1	em1: 41-bp del	WT	Male	1		36					51	114
33874	B6-Loxl1	em1: 41-bp del	HET	Male	1		36	113				51	114				120
33876	B6-Loxl1	em1: 41-bp del	HET	Female	1		36	113				51	114				120
33877	B6-Loxl1	em1: 41-bp del	HET	Female	1		36	113				51	114				120
33878	B6-Loxl1	em1: 41-bp del	MUT	Female	1		36	113				51
34552	B6-Loxl1	em1: 41-bp del	MUT	Female	1		45	118				48
34554	B6-Loxl1	em1: 41-bp del	MUT	Female	1		45	118				48
34770	B6-Loxl1	em1: 41-bp del	MUT	Male	1		34					42
34771	B6-Loxl1	em1: 41-bp del	HET	Male	1		34	112				42					119
34916	B6-Loxl1	em1: 41-bp del	MUT	Female	1		32					45	86
34917	B6-Loxl1	em1: 41-bp del	MUT	Female	1		32					45	86
34919	B6-Loxl1	em1: 41-bp del	MUT	Female	1							45	86
34921	B6-Loxl1	em1: 41-bp del	MUT	Female	1		32					45	86
33754	B6-Loxl1	em1: 41-bp del	HET	Female	2				414					416				431
33755	B6-Loxl1	em1: 41-bp del	HET	Female	2				414					416				431
31982	B6-Loxl1	em2: 58-bp del	HET	Female	1		37	123				39	139				160
31983	B6-Loxl1	em2: 58-bp del	HET	Female	1		37	123				39	139				160
31984	B6-Loxl1	em2: 58-bp del	HET	Female	1		37	123				39	139
33039	B6-Loxl1	em2: 58-bp del	HET	Male	1		40					46	136				150
33336	B6-Loxl1	em2: 58-bp del	HET	Male	1		33					46	130				140
33337	B6-Loxl1	em2: 58-bp del	HET	Male	1		33					46	130				140
33417	B6-Loxl1	em2: 58-bp del	MUT	Male	1		41	84				41	113				117
33418	B6-Loxl1	em2: 58-bp del	MUT	Male	1		41	84				41	113				117
33419	B6-Loxl1	em2: 58-bp del	MUT	Male	1		41	84				41	83				84
33420	B6-Loxl1	em2: 58-bp del	MUT	Male	1		41	84				41	83				84
33421	B6-Loxl1	em2: 58-bp del	MUT	Female	1		41	127				41	124				125
33422	B6-Loxl1	em2: 58-bp del	MUT	Female	1		41	127				41	124				125
33423	B6-Loxl1	em2: 58-bp del	HET	Female	1		41	127				41	124				125
33424	B6-Loxl1	em2: 58-bp del	MUT	Female	1		41	125				41	124				125
33952	B6-Loxl1	em2: 58-bp del	MUT	Female	1								121				121
33953	B6-Loxl1	em2: 58-bp del	MUT	Female	1			143					143
34709	B6-Loxl1	em2: 58-bp del	MUT	Female	1			70					70				73
34711	B6-Loxl1	em2: 58-bp del	MUT	Female	1			70					70				73
34712	B6-Loxl1	em2: 58-bp del	MUT	Female	1			70					70				73
33042	B6-Loxl1	em2: 58-bp del	HET	Female	2				377					389
33043	B6-Loxl1	em2: 58-bp del	HET	Female	2				377					389
33045	B6-Loxl1	em2: 58-bp del	HET	Female	2				377					389
29412	B6-Loxl1	em3: 2-bp ins	HET	Male	1		30	113				33	117				176
29413	B6-Loxl1	em3: 2-bp ins	HET	Female	1		30	113				33	116				176
29414	B6-Loxl1	em3: 2-bp ins	WT	Female	1		30	113				33	116				176
29415	B6-Loxl1	em3: 2-bp ins	MUT	Female	1		30	113				33	116
29617	B6-Loxl1	em3: 2-bp ins	MUT	Male	1		36	119				36
29621	B6-Loxl1	em3: 2-bp ins	HET	Female	1		36	119				36	140				161
29623	B6-Loxl1	em3: 2-bp ins	WT	Female	1		36	119				36	140
29627	B6-Loxl1	em3: 2-bp ins	MUT	Male	1		31	99					100
30690	B6-Loxl1	em3: 2-bp ins	WT	Female	1		27	127				32	125				133
30691	B6-Loxl1	em3: 2-bp ins	MUT	Female	1		27	127				32	125				133
30702	B6-Loxl1	em3: 2-bp ins	HET	Male	1		28	121				33	126				134
30703	B6-Loxl1	em3: 2-bp ins	MUT	Male	1		28	121				33	126				134
30704	B6-Loxl1	em3: 2-bp ins	WT	Male	1		28	121				33	126				134
30822	B6-Loxl1	em3: 2-bp ins	MUT	Male	1			127					136				136
31025	B6-Loxl1	em3: 2-bp ins	MUT	Male	1		36	127				53	132				134
31026	B6-Loxl1	em3: 2-bp ins	WT	Male	1		36	127				53	132
31027	B6-Loxl1	em3: 2-bp ins	MUT	Male	1		39	127				53	132				135
34283	B6-Loxl1	em3: 2-bp ins	MUT	Female	1		41	141				50	137				145
34285	B6-Loxl1	em3: 2-bp ins	MUT	Female	1		41					50
34286	B6-Loxl1	em3: 2-bp ins	MUT	Female	1		41	119				50	120				123
34287	B6-Loxl1	em3: 2-bp ins	WT	Female	1		41	119				50	137
34288	B6-Loxl1	em3: 2-bp ins	WT	Female	1		41	119				50	137
29624	B6-Loxl1	em3: 2-bp ins	HET	Female	2									399				407
29625	B6-Loxl1	em3: 2-bp ins	HET	Female	2									399				407
29873	B6-Loxl1	em3: 2-bp ins	HET	Female	2									382				390
33346	B6-Loxl1	em4: 27-bp del + 1-bp del	HET	Male	1		32	136				45	139				143
33350	B6-Loxl1	em4: 27-bp del + 1-bp del	HET	Male	1		36	140				49	133				143
33425	B6-Loxl1	em4: 27-bp del + 1-bp del	HET	Male	1		37					39	138				142
33428	B6-Loxl1	em4: 27-bp del + 1-bp del	HET	Female	1		37	129				39	138				142
33429	B6-Loxl1	em4: 27-bp del + 1-bp del	HET	Female	1		37	129				39	138				142
35525	B6-Loxl1	em4: 27-bp del + 1-bp del	MUT	Female	1		30					45
35526	B6-Loxl1	em4: 27-bp del + 1-bp del	WT	Female	1		30	131				45
35528	B6-Loxl1	em4: 27-bp del + 1-bp del	MUT	Female	1		30					45
32485	B6-Loxl1	em5: 39-bp del + 8-bp del	HET	Female	1		42	105				35	108
32486	B6-Loxl1	em5: 39-bp del + 8-bp del	MUT	Female	1		42	105				35	120				109
32488	B6-Loxl1	em5: 39-bp del + 8-bp del	MUT	Male	1		38	138				40	124				148
32489	B6-Loxl1	em5: 39-bp del + 8-bp del	HET	Female	1		47	110				40	113
32490	B6-Loxl1	em5: 39-bp del + 8-bp del	MUT	Female	1		47	110				40	113
33034	B6-Loxl1	em5: 39-bp del + 8-bp del	HET	Male	1		39	124				45	135				149
33035	B6-Loxl1	em5: 39-bp del + 8-bp del	HET	Male	1		39	124				45	135
33036	B6-Loxl1	em5: 39-bp del + 8-bp del	MUT	Female	1		39	82				45	85				86
33037	B6-Loxl1	em5: 39-bp del + 8-bp del	MUT	Female	1		39	82				45	85				86
33038	B6-Loxl1	em5: 39-bp del + 8-bp del	HET	Female	1		39	82				45	135
33344	B6-Loxl1	em5: 39-bp del + 8-bp del	HET	Male	1		32	136				45	139				143
33345	B6-Loxl1	em5: 39-bp del + 8-bp del	HET	Male	1		32	136				45	139				143
33984	B6-Loxl1	em5: 39-bp del + 8-bp del	MUT	Female	2										181
34511	B6-Loxl1	em5: 39-bp del + 8-bp del	MUT	Female	1			96				59	96
34718	B6-Loxl1	em5: 39-bp del + 8-bp del	MUT	Female	1			70					70				73
34721	B6-Loxl1	em5: 39-bp del + 8-bp del	MUT	Female	1			70					70				73
34841	B6-Loxl1	em5: 39-bp del + 8-bp del	WT	Male	1		41	140				54
34842	B6-Loxl1	em5: 39-bp del + 8-bp del	MUT	Male	1							54					140
35513	B6-Loxl1	em5: 39-bp del + 8-bp del	MUT	Male	1		28					43
33347	B6-Loxl1	em5: 39-bp del + 8-bp del	HET	Female	2				369					445				460
33348	B6-Loxl1	em5: 39-bp del + 8-bp del	HET	Female	2				369					445				460
33349	B6-Loxl1	em5: 39-bp del + 8-bp del	HET	Female	2				369					445				460
33353	B6-Loxl1	em5: 39-bp del + 8-bp del	HET	Female	2				373					449				464
33354	B6-Loxl1	em5: 39-bp del + 8-bp del	HET	Female	2				373					449				464
29613	B6-Rbms3	em1: 13-bp del	MUT	Male	1		32	127				40	143				162
29614	B6-Rbms3	em1: 13-bp del	WT	Male	1		32	127				40	143
29615	B6-Rbms3	em1: 13-bp del	HET	Male	1		32	127				40	143				162
29616	B6-Rbms3	em1: 13-bp del	HET	Male	1		32	127				40	143
29780	B6-Rbms3	em1: 13-bp del	WT	Female	1		30	120				46	142
29781	B6-Rbms3	em1: 13-bp del	WT	Female	1		30	120				46	142
29782	B6-Rbms3	em1: 13-bp del	HET	Female	1		30	120				46	142				142
30482	B6-Rbms3	em1: 13-bp del	HET	Male	1		34	120				40	127				148
30483	B6-Rbms3	em1: 13-bp del	MUT	Male	1		34	120				40	127				148
30484	B6-Rbms3	em1: 13-bp del	HET	Male	1		34	120				40	127
30485	B6-Rbms3	em1: 13-bp del	WT	Female	1		34	120				40	127
30486	B6-Rbms3	em1: 13-bp del	MUT	Female	1		34	120				40	127				148
30487	B6-Rbms3	em1: 13-bp del	MUT	Female	1		34	120				40	127				148
30488	B6-Rbms3	em1: 13-bp del	WT	Female	1		34	120				40	127
30489	B6-Rbms3	em1: 13-bp del	WT	Male	1		30	123				35	123
30491	B6-Rbms3	em1: 13-bp del	MUT	Male	1		30	123					123				127
30492	B6-Rbms3	em1: 13-bp del	WT	Male	1		30	123				35	123
30900	B6-Rbms3	em1: 13-bp del	HET	Female	1		37	119				37	128				147
30901	B6-Rbms3	em1: 13-bp del	WT	Female	1		47	119				37	128
30902	B6-Rbms3	em1: 13-bp del	HET	Female	1		37	119				37	128				147
31032	B6-Rbms3	em1: 13-bp del	MUT	Male	1		39	127				47	141				161
31033	B6-Rbms3	em1: 13-bp del	WT	Male	1		39	127				47	141
34304	B6-Rbms3	em1: 13-bp del	MUT	Female	1		35	134				44	125				139
34305	B6-Rbms3	em1: 13-bp del	MUT	Female	1		35	134				44	125				139
30935	B6-Rbms3	em1: 13-bp del	HET	Female	2				364					371				411
31447	B6-Rbms3	em1: 13-bp del	HET	Female	2				386					393				411
31814	B6-Rbms3	em1: 13-bp del	HET	Female	2				371					389				411
31815	B6-Rbms3	em1: 13-bp del	HET	Female	2				371					389				411
31816	B6-Rbms3	em1: 13-bp del	HET	Female	2				371					389				411
30073	B6-Tlcd5	em1: 1-bp ins + 11-bp del	WT	Male	1		31	122				35	127
30074	B6-Tlcd5	em1: 1-bp ins + 11-bp del	HET	Male	1		31	122				35	127				127
30075	B6-Tlcd5	em1: 1-bp ins + 11-bp del	HET	Female	1		31	122				35	127				127
30076	B6-Tlcd5	em1: 1-bp ins + 11-bp del	WT	Female	1		31	122				35	127
30988	B6-Tlcd5	em1: 1-bp ins + 11-bp del	HET	Male	1		31	121				36	137				142
30989	B6-Tlcd5	em1: 1-bp ins + 11-bp del	WT	Male	1		31	121				36	137
31439	B6-Tlcd5	em1: 1-bp ins + 11-bp del	HET	Female	1		40	136				45	172				178
31440	B6-Tlcd5	em1: 1-bp ins + 11-bp del	WT	Female	1		40	136				45	172
31441	B6-Tlcd5	em1: 1-bp ins + 11-bp del	MUT	Female	1		40	136				45	172				178
31442	B6-Tlcd5	em1: 1-bp ins + 11-bp del	HET	Female	1		40	136				45	172				178
31443	B6-Tlcd5	em1: 1-bp ins + 11-bp del	MUT	Female	1		40	136				45	172				178
31808	B6-Tlcd5	em1: 1-bp ins + 11-bp del	HET	Male	1		36	127				38	163				167
31809	B6-Tlcd5	em1: 1-bp ins + 11-bp del	HET	Male	1		36	127				38	163				167
32324	B6-Tlcd5	em1: 1-bp ins + 11-bp del	MUT	Male	1		37	142				40	148				154
32325	B6-Tlcd5	em1: 1-bp ins + 11-bp del	WT	Male	1		37	142				40	148
32326	B6-Tlcd5	em1: 1-bp ins + 11-bp del	HET	Male	1		37	142				40	148
32934	B6-Tlcd5	em1: 1-bp ins + 11-bp del	WT	Male	1		32	131				33	152
32935	B6-Tlcd5	em1: 1-bp ins + 11-bp del	MUT	Male	1		32	131				33	152				156
32936	B6-Tlcd5	em1: 1-bp ins + 11-bp del	MUT	Male	1		32	131				33	152				156
33067	B6-Tlcd5	em1: 1-bp ins + 11-bp del	WT	Female	1		34	127				50	148
33068	B6-Tlcd5	em1: 1-bp ins + 11-bp del	WT	Female	1		34	127				50	148
33070	B6-Tlcd5	em1: 1-bp ins + 11-bp del	MUT	Female	1		34	127				50	148				152
33405	B6-Tlcd5	em1: 1-bp ins + 11-bp del	MUT	Female	1		41	127				41	124				138
31804	B6-Tlcd5	em1: 1-bp ins + 11-bp del	HET	Female	2				374					392				400
31805	B6-Tlcd5	em1: 1-bp ins + 11-bp del	HET	Female	2				374					392				400
32030	B6-Tlcd5	em1: 1-bp ins + 11-bp del	HET	Female	2				364					382				390
34168	B6-Tlcd5	em1: 1-bp ins + 11-bp del	MUT	Female	2				386					403				416
34169	B6-Tlcd5	em1: 1-bp ins + 11-bp del	MUT	Female	2				386					403				416
34170	B6-Tlcd5	em1: 1-bp ins + 11-bp del	MUT	Female	2				386					403				416
34171	B6-Tlcd5	em1: 1-bp ins + 11-bp del	MUT	Female	2				386					403				416
34172	B6-Tlcd5	em1: 1-bp ins + 11-bp del	MUT	Female	2				386					403				416
30107	B6-Sema6a	em2: 20-bp del	HET	Female	1		35	126				35	131				136
30108	B6-Sema6a	em2: 20-bp del	HET	Female	1		35	126				35	131
30538	B6-Sema6a	em2: 20-bp del	HET	Female	1		30	121				35	123				165
30636	B6-Sema6a	em2: 20-bp del	HET	Male	1		29	120					135				162
31009	B6-Sema6a	em2: 20-bp del	HET	Male	1		37					48
31010	B6-Sema6a	em2: 20-bp del	WT	Male	1		37					48
31151	B6-Sema6a	em2: 20-bp del	HET	Male	1			126				52	140				166
31152	B6-Sema6a	em2: 20-bp del	MUT	Male	1			126				52	140				166
31153	B6-Sema6a	em2: 20-bp del	HET	Male	1			126				52	140
31154	B6-Sema6a	em2: 20-bp del	WT	Male	1			126				52	140
31155	B6-Sema6a	em2: 20-bp del	HET	Female	1			124				52	140				166
31156	B6-Sema6a	em2: 20-bp del	MUT	Female	1			124				52	140				166
32045	B6-Sema6a	em2: 20-bp del	WT	Male	1		31	135				36	150
32046	B6-Sema6a	em2: 20-bp del	MUT	Male	1		31	135				36	150				152
33853	B6-Sema6a	em2: 20-bp del	MUT	Male	1		41	127				49	135				148
33854	B6-Sema6a	em2: 20-bp del	WT	Male	1		41	127				49	135
34881	B6-Sema6a	em2: 20-bp del	HET	Female	1		39	130				46	151				169
34882	B6-Sema6a	em2: 20-bp del	MUT	Female	1		39	130				46	151				169
35267	B6-Sema6a	em2: 20-bp del	MUT	Female	1		44	127					131				132
35269	B6-Sema6a	em2: 20-bp del	WT	Female	1		44	127					131
29244	B6-Sema6a	em2: 20-bp del	HET	Female	2				371					378			387
29245	B6-Sema6a	em2: 20-bp del	HET	Female	2				371					378			387
29246	B6-Sema6a	em2: 20-bp del	HET	Female	2				371					378			387
29302	B6-Sema6a	em3: 12-bp del	MUT	Male	1		32	115				33	123				182
29303	B6-Sema6a	em3: 12-bp del	HET	Male	1		32	115				33	123				182
30449	B6-Sema6a	em3: 12-bp del	MUT	Female	1		35	119				40	124
30450	B6-Sema6a	em3: 12-bp del	MUT	Female	1		35	119				40	124
30451	B6-Sema6a	em3: 12-bp del	WT	Female	1		35	119				40	124
30453	B6-Sema6a	em3: 12-bp del	WT	Female	1		35	119				40	124
30460	B6-Sema6a	em3: 12-bp del	HET	Female	1		33	118				41	129				130
30461	B6-Sema6a	em3: 12-bp del	MUT	Female	1		33	118				41	129				130
30462	B6-Sema6a	em3: 12-bp del	WT	Female	1		33	118				41	129
30463	B6-Sema6a	em3: 12-bp del	HET	Female	1		33	118				41	129
30464	B6-Sema6a	em3: 12-bp del	MUT	Female	1		33	118				41	129				130
30465	B6-Sema6a	em3: 12-bp del	HET	Female	1		33	118				41	129
30949	B6-Sema6a	em3: 12-bp del	WT	Male	1		33	123				38	153
30950	B6-Sema6a	em3: 12-bp del	HET	Male	1		33	123				38	153				179
30951	B6-Sema6a	em3: 12-bp del	HET	Male	1		33	123				38	153				179
32032	B6-Sema6a	em3: 12-bp del	MUT	Male	1		33	144				38	157				159
32035	B6-Sema6a	em3: 12-bp del	MUT	Male	1		33	144				38	157				159
31716	B6-Sema6a	em3: 12-bp del	HET	Female	2				392					392				411
31717	B6-Sema6a	em3: 12-bp del	HET	Female	2				392					392				411
31718	B6-Sema6a	em3: 12-bp del	HET	Female	2				392					392				411
31719	B6-Sema6a	em3: 12-bp del	HET	Female	2				392					392				411
31720	B6-Sema6a	em3: 12-bp del	MUT	Female	2				392					410				411
34212	B6-Sema6a	em3: 12-bp del	MUT	Female	2				384					401				414
34213	B6-Sema6a	em3: 12-bp del	MUT	Female	2				384					401				414
34215	B6-Sema6a	em3: 12-bp del	MUT	Female	2				384					401				414
30088	B6-Sema6a	em1: 1-bp ins	HET	Female	1		30	126				34	128				128
30096	B6-Sema6a	em1: 1-bp ins	WT	Male	1		32	125				36	132
30097	B6-Sema6a	em1: 1-bp ins	HET	Male	1		32	125				36	132				137
30099	B6-Sema6a	em1: 1-bp ins	HET	Female	1		32	127				36	132
30100	B6-Sema6a	em1: 1-bp ins	WT	Female	1		32	127				36	132
30101	B6-Sema6a	em1: 1-bp ins	WT	Female	1		32	127				36	132
30109	B6-Sema6a	em1: 1-bp ins	HET	Male	1		39	131				39	131
30110	B6-Sema6a	em1: 1-bp ins	HET	Male	1		39	131				39	131
30112	B6-Sema6a	em1: 1-bp ins	HET	Male	1		39	131				39	131
30113	B6-Sema6a	em1: 1-bp ins	HET	Female	1		35	126				35	131
30114	B6-Sema6a	em1: 1-bp ins	WT	Female	1		35	126				35	131
34011	B6-Sema6a	em1: 1-bp ins	MUT	Male	1		36					44	130				143
34012	B6-Sema6a	em1: 1-bp ins	MUT	Female	1		36	122				44	130				143
34014	B6-Sema6a	em1: 1-bp ins	MUT	Female	1		36	122				44	130				143
34933	B6-Sema6a	em1: 1-bp ins	MUT	Male	1		32	123				39	144				162
34934	B6-Sema6a	em1: 1-bp ins	HET	Male	1		32	123				39	144				162
34939	B6-Sema6a	em1: 1-bp ins	WT	Female	1		58	136				62	149
34941	B6-Sema6a	em1: 1-bp ins	MUT	Female	1		58	136				62	149				154
35094	B6-Sema6a	em1: 1-bp ins	MUT	Male	1		48	139					143				144
35096	B6-Sema6a	em1: 1-bp ins	MUT	Male	1		48	139					143				144
30103	B6-Sema6a	em1: 1-bp ins	HET	Female	2				379					397				414
30104	B6-Sema6a	em1: 1-bp ins	HET	Female	2				379					397				414
30105	B6-Sema6a	em1: 1-bp ins	HET	Female	2				379					397				414
30648	B6-Sema6a	em1: 1-bp ins	HET	Female	2				384					402				419
30932	B6-Sema6a	em1: 1-bp ins	HET	Female	2				365					383				400
			Totals
			Female (mice)	172
			Male (mice)	105
			Cohort 1 (mice)		224
			Cohort 2 (mice)		53
			Slit-lamp
			Slit-lamp exams young (eyes)				400
			Slit-lamp exams mid (eyes)					402
			Slit-lamp old (eyes)						98	2
			Average age young (days)				35.63
			Average age mid (days)					121.995
			Average age old (days)						378.796	190
			SD-OCT
			SD-OCT exams young (eyes)									412
			SD-OCT exams mid (eyes)										408
			SD-OCT exams old (eyes)											104
															4
			Average age young (days)									41.3932
			Average age mid (days)										130.926
			Average age old (days)											396.154
			Average age extra (days)												180.5
			Fundus
			Exams mid (eyes)														266
			Exams old (eyes)															92
			Average age mid (days)														148.556
			Average age old (days)															411.109
			Total mice	277
			Total slit-lamp exams (eyes)	902
			Total SD-OCT exams (eyes)	928
			Total fundus exams	358
